# Supplementary material for: Loss of MeCP2 in the rat models regression, impaired sociability and transcriptional deficits of Rett syndrome
Source: Hum Mol Genet. 2016 Jun 30;25(15):3284–302. doi: 10.1093/hmg/ddw178 (PMC5179927; doi:10.1093/hmg/ddw178)
Supplement: Supplementary Data [file supp_ddw178_suppl_data.zip]

Archive with 2 entries (2 files):
- 2016-TWB-00204_Veeraragavan_SuppTab.xlsx
- HMG-2016-TWB-00204_VeeraragavanSM.pdf
