# Supplementary material for: Loss of MeCP2 in the rat models regression, impaired sociability and transcriptional deficits of Rett syndrome
Source: Hum Mol Genet. 2016 Jun 30;25(15):3284–302. doi: 10.1093/hmg/ddw178 (PMC5179927; doi:10.1093/hmg/ddw178)
Supplement: Supplementary Data [file supp_ddw178_suppl_data.zip › 2016-TWB-00204_Veeraragavan_SuppTab.xlsx]

## Sheet: ST1
Supplementary Material Table ST1. Down common rat-mouse: list of down-regulated gene expression changes in Mecp2 ZFN/y rat hypothalamus that were "activated" in the hypothalamus of MeCP2 mouse models.
		ID	baseMean	baseMean +/y	baseMean ZFN/y	Fold Change	log2FoldChange	P value	Adjusted P value	Final Symbol	M.musculus_homolog_ensembl_gene	Alias	Defined in mouse hypothalamus (Chahrour, 2008)	Defined in mouse hypothalamus (Chen, 2015)	Only Oberved in TG mice
1		ENSRNOG00000013768	9.90498	17.0784	2.73157	0.159943	-2.64437	0.00162112	0.0348953	Defb1	ENSMUSG00000044748	Defb1|AW260221|mBD-1		Down in MeCP2-Null, Up in MeCP2-Tg
2		ENSRNOG00000014740	38.9962	66.6059	11.3865	0.170953	-2.54832	2.72492e-19	3.28175e-16	Gast	ENSMUSG00000017165	Gast|GAS		Up in MeCP2-Tg	*
3		ENSRNOG00000042860	51.0769	80.3421	21.8118	0.271486	-1.88105	9.49711e-06	0.000525444	Pappa2	ENSMUSG00000073530	Pappa2|placenta-specific 3|pregnancy-associated plasma preproprotein-A2|pregnancy-associated plasma protein-E|PAPP-A2|PLAC3|Pappe	Activated by MeCP2	Down in MeCP2-Null, Up in MeCP2-Tg
4		ENSRNOG00000010347	28.726	42.6036	14.8483	0.348522	-1.52068	0.000534352	0.0145434	Styk1	ENSMUSG00000032899	Styk1|AI326477	Activated by MeCP2	Down in MeCP2-Null, Up in MeCP2-Tg
5		ENSRNOG00000010610	31.5303	46.4793	16.5813	0.356745	-1.48704	3.58377e-07	3.19712e-05	Hpgd	ENSMUSG00000031613	Hpgd|AV026552|15-PGDH	Activated by MeCP2
6		ENSRNOG00000034229	89.6193	130.585	48.6536	0.372582	-1.42437	2.43172e-15	1.46432e-12	Serpinb1b	ENSMUSG00000051029	Serpinb1b|6330533H24Rik|EIB|ovalbumin	Activated by MeCP2	Down in MeCP2-Null, Up in MeCP2-Tg
7		ENSRNOG00000026371	44.3618	64.6281	24.0955	0.372833	-1.4234	1.20453e-08	1.62086e-06	Krt17	ENSMUSG00000035557	Krt17|Krt1-17|K17		Down in MeCP2-Null, Up in MeCP2-Tg
8		ENSRNOG00000025059	87.5685	127.228	47.9092	0.376562	-1.40904	2.25117e-09	3.73958e-07	Nxph4	ENSMUSG00000040258	Nxph4|1110036M10Rik|AI851051	Activated by MeCP2	Down in MeCP2-Null, Up in MeCP2-Tg
9		ENSRNOG00000010597	541.999	780.694	303.304	0.388506	-1.36399	1.61087e-05	0.000823801	Slc5a7	ENSMUSG00000023945	Slc5a7|CHT1	Activated by MeCP2	Down in MeCP2-Null, Up in MeCP2-Tg
10		ENSRNOG00000010254	356.644	511.305	201.982	0.395032	-1.33996	3.86069e-38	4.64962e-34	Htr1a	ENSMUSG00000021721	Htr1a|Gpcr18|5-HT1A receptor	Activated by MeCP2, RT-PCR Confirmed	Down in MeCP2-Null, Up in MeCP2-Tg
11		ENSRNOG00000015075	59.6325	84.7084	34.5567	0.407949	-1.29354	1.22497e-09	2.12273e-07	Stc1	ENSMUSG00000014813	Stc1	Activated by MeCP2	Down in MeCP2-Null, Up in MeCP2-Tg
12		ENSRNOG00000011930	47.2491	66.9782	27.5201	0.410881	-1.28321	5.77602e-08	6.45523e-06	Rdh12	ENSMUSG00000021123	Rdh12|A930033N07Rik	Activated by MeCP2	Down in MeCP2-Null, Up in MeCP2-Tg
13		ENSRNOG00000000825	26.009	36.8568	15.1612	0.411355	-1.28154	6.6292e-05	0.00273346	Fam26e	ENSMUSG00000049872	Fam26e|BB146404		Down in MeCP2-Null
14		ENSRNOG00000002316	20.5934	29.1397	12.0471	0.413425	-1.2743	0.00040616	0.0115914	C1ql4	ENSMUSG00000001076	C1ql4	RT-PCR Confirmed	Down in MeCP2-Null
15		ENSRNOG00000027060	33.4981	47.2823	19.714	0.416943	-1.26208	6.95897e-06	0.000405862	Galr3		Galr3|Galnr3		Down in MeCP2-Null, Up in MeCP2-Tg
16		ENSRNOG00000000873	106.239	148.517	63.9606	0.430663	-1.21537	1.19262e-13	5.03974e-11	Brs3	ENSMUSG00000031130	Brs3|BRS-3	Activated by MeCP2	Down in MeCP2-Null, Up in MeCP2-Tg
17		ENSRNOG00000026067	22.9743	32.0453	13.9033	0.433865	-1.20468	0.000445853	0.0125459	Wfdc10	ENSMUSG00000070529	Wfdc10|OTTMUSG00000016289		Down in MeCP2-Null
18		ENSRNOG00000005806	71.0595	98.8114	43.3076	0.438285	-1.19006	1.47884e-09	2.5085e-07	Oxtr	ENSMUSG00000049112	Oxtr|OTR	RT-PCR Confirmed	Down in MeCP2-Null, Up in MeCP2-Tg
19		ENSRNOG00000038877	21.8128	30.2808	13.3449	0.440704	-1.18212	0.000636851	0.0168016	Btn2a2	ENSMUSG00000053216	Btn2a2		Down in MeCP2-Null, Up in MeCP2-Tg
20		ENSRNOG00000002391	57.7336	79.5916	35.8757	0.450747	-1.14961	1.4499e-07	1.41966e-05	Glra4	ENSMUSG00000018595	Glra4	Activated by MeCP2	Down in MeCP2-Null, Up in MeCP2-Tg
21		ENSRNOG00000043137	357.415	492.332	222.498	0.451927	-1.14584	5.50016e-29	1.89261e-25	RGD1560608	ENSMUSG00000087075	A230065H16Rik|Gm898|Lbh2|LOC380787		Down in MeCP2-Null, Up in MeCP2-Tg
22		ENSRNOG00000015860	161.951	221.021	102.881	0.465483	-1.1032	6.52776e-16	4.62454e-13	Gipr	ENSMUSG00000030406	Gipr|Gm160|Gm1081|glucose-dependent insulinotropic polypeptide receptor|LOC381853|LOC232937		Down in MeCP2-Null, Up in MeCP2-Tg
23		ENSRNOG00000012660	105.316	143.461	67.17	0.46821	-1.09477	3.16329e-07	2.87525e-05	Postn	ENSMUSG00000027750	Postn|A630052E07Rik|AI747096|peri|Osf2|Periostin|OSF-2	Activated by MeCP2	Down in MeCP2-Null, Up in MeCP2-Tg
24		ENSRNOG00000002469	114.746	155.215	74.2783	0.478552	-1.06325	1.44171e-11	3.90185e-09	Trim7	ENSMUSG00000040350	Trim7|AI790312		Down in MeCP2-Null, Up in MeCP2-Tg
25		ENSRNOG00000011130	83.3689	111.868	54.8697	0.490485	-1.02772	1.66446e-08	2.1789e-06	Calca	ENSMUSG00000030669	Calca|Ct|Ctn|Calc|Cgrp|CT|alpha CGRP|CA		Down in MeCP2-Null
26		ENSRNOG00000001416	2744.13	3680.26	1808.01	0.491271	-1.02541	1.37437e-07	1.3512e-05	Vgf	ENSMUSG00000037428	Vgf|Gm1052|LOC381677	Activated by MeCP2	Down in MeCP2-Null, Up in MeCP2-Tg
27		ENSRNOG00000010947	870.064	1160.94	579.191	0.4989	-1.00318	1.45615e-05	0.000754285	Mmp14	ENSMUSG00000000957	Mmp14|sabe|AI325305|Membrane type 1-MMP|MT1-MMP	Activated by MeCP2	Up in MeCP2-Tg
28		ENSRNOG00000016977	12841.9	17127.5	8556.19	0.499558	-1.00128	5.84449e-59	1.40776e-54	Calb2	ENSMUSG00000003657	Calb2|CR|calretinin	Activated by MeCP2	Down in MeCP2-Null
29		ENSRNOG00000013838	234.685	312.595	156.776	0.50153	-0.995592	3.13141e-17	3.27941e-14	Hcrtr1	ENSMUSG00000028778	Hcrtr1|OX1R	Activated by MeCP2, RT-PCR Confirmed	Down in MeCP2-Null, Up in MeCP2-Tg
30		ENSRNOG00000026415	141.175	187.953	94.3974	0.50224	-0.99355	0.000809365	0.0203286	Col14a1	ENSMUSG00000022371	Col14a1|5730412L22Rik|AW108078		Down in MeCP2-Null, Up in MeCP2-Tg
31		ENSRNOG00000019317	41.2183	54.7503	27.6864	0.505684	-0.983691	0.000104798	0.00395652	Cplx3	ENSMUSG00000039714	Cplx3|Lman1l|BC016632|CpxIII		Down in MeCP2-Null
32		ENSRNOG00000008697	366.005	485.981	246.029	0.506253	-0.98207	0.000190492	0.00641732	Nov	ENSMUSG00000037362	Nov|C130088N23Rik|CCN3	Activated by MeCP2	Down in MeCP2-Null, Up in MeCP2-Tg
33		ENSRNOG00000008176	149.925	198.156	101.694	0.513201	-0.962404	5.26511e-12	1.64702e-09	Nppa	ENSMUSG00000041616	Nppa|Anf|Pnd|natriuretic peptide precursor A|atrial natriuretic peptide|ANP		Down in MeCP2-Null, Up in MeCP2-Tg
34		ENSRNOG00000031533	60.7081	80.0939	41.3223	0.515923	-0.954772	5.9121e-06	0.000354241	Dcaf12l2	ENSMUSG00000050926	Dcaf12l2|Wdr40c|A130007F10Rik		Down in MeCP2-Null, Up in MeCP2-Tg
35		ENSRNOG00000023007	51.6902	68.1619	35.2185	0.516689	-0.952632	0.000213225	0.00700677	Col6a6	ENSMUSG00000043719	Col6a6|E330026B02Rik		Down in MeCP2-Null, Up in MeCP2-Tg
36		ENSRNOG00000001414	61.5011	80.6471	42.3552	0.525191	-0.929085	9.1022e-06	0.000507511	Serpine1	ENSMUSG00000037411	Serpine1|Planh1|PAI1|PAI-1	Activated by MeCP2	Down in MeCP2-Null, Up in MeCP2-Tg
37		ENSRNOG00000012703	126.221	165.366	87.0766	0.52657	-0.925304	8.75164e-09	1.21882e-06	Crh	ENSMUSG00000049796	Crh|Gm1347|corticotropin-releasing factor|LOC383938|CRF|corticotropin releasing factor	Activated by MeCP2, RT-PCR Confirmed	Down in MeCP2-Null, Up in MeCP2-Tg
38		ENSRNOG00000017556	62.6588	81.8917	43.4259	0.530284	-0.915162	7.44655e-06	0.000429103	Chrm4	ENSMUSG00000040495	Chrm4|Chrm-4|muscarinic acetylcholine receptor 4	Activated by MeCP2	Down in MeCP2-Null, Up in MeCP2-Tg
39		ENSRNOG00000033526	223.981	292.615	155.348	0.530897	-0.913496	9.07832e-13	3.26373e-10	Hspa1a	NA		Activated by MeCP2
40		ENSRNOG00000015643	1453.28	1897.97	1008.58	0.531396	-0.912142	6.426e-36	5.15943e-32	Prph	ENSMUSG00000023484	Prph|Prph1	Activated by MeCP2	Down in MeCP2-Null, Up in MeCP2-Tg
41		ENSRNOG00000017680	32.4079	42.0587	22.7572	0.541081	-0.886083	0.00191967	0.0397584	Dennd2d	ENSMUSG00000027901	Dennd2d|2010308M01Rik|AI451421	Change in MeCP2-Tg only, Up in MeCP2-Tg only	Down in MeCP2-Null, Up in MeCP2-Tg
42		ENSRNOG00000022699	49.7622	64.5669	34.9576	0.541417	-0.885189	0.000134271	0.00481995	LOC303341	ENSMUSG00000023043	Krt18|Krt1-18|CK18|Endo B|K18		Down in MeCP2-Null
43		ENSRNOG00000003546	265.209	343.609	186.809	0.543666	-0.879207	6.6575e-15	3.81808e-12	Tnfrsf12a	ENSMUSG00000023905	Tnfrsf12a|C87282|AI255180|TWEAK-R|TweakR|Fn14		Down in MeCP2-Null, Up in MeCP2-Tg
44		ENSRNOG00000016479	56.0959	72.6766	39.5151	0.543712	-0.879085	0.000222473	0.00724149	Plekhg4	ENSMUSG00000014782	Plekhg4|4931414L13Rik|AI448583		Up in MeCP2-Tg	*
45		ENSRNOG00000008680	306.062	396.499	215.625	0.543821	-0.878796	5.55038e-05	0.00235373	Loxl1	ENSMUSG00000032334	Loxl1|LOXL		Up in MeCP2-Tg	*
46		ENSRNOG00000019017	453.377	587.289	319.465	0.543966	-0.878413	4.99955e-16	3.76326e-13	Gstm6	ENSMUSG00000068762	Gstm6	Activated by MeCP2	Down in MeCP2-Null, Up in MeCP2-Tg
47		ENSRNOG00000015677	51.985	67.2979	36.6722	0.544923	-0.875875	0.000116873	0.00433096	Cda	ENSMUSG00000028755	Cda|2210401N16Rik	Activated by MeCP2	Down in MeCP2-Null
48		ENSRNOG00000027309	383.212	495.233	271.191	0.547603	-0.868798	7.52188e-16	5.17656e-13	Cntnap3	ENSMUSG00000033063	Cntnap3	Activated by MeCP2	Down in MeCP2-Null, Up in MeCP2-Tg
49		ENSRNOG00000005338	118.978	153.52	84.4361	0.550001	-0.862494	2.22686e-08	2.76487e-06	Drd5	ENSMUSG00000039358	Drd5|Gpcr1|Drd1b|Drd-5|D5R|DRD1b		Down in MeCP2-Null
50		ENSRNOG00000006396	81.2669	104.779	57.7545	0.551202	-0.859348	2.16572e-06	0.000150768	Sdc1	ENSMUSG00000020592	Sdc1|Synd|Synd1|AA409076|AA408134|syn-1|CD138		Up in MeCP2-Tg	*
51		ENSRNOG00000002936	45.2735	58.3066	32.2403	0.552944	-0.854794	0.000278065	0.00866406	Golt1a	ENSMUSG00000041717	Golt1a|0610012C01Rik		Up in MeCP2-Tg	*
52		ENSRNOG00000007949	45.3627	58.3467	32.3788	0.554938	-0.849601	0.000362186	0.010639	Rgn	ENSMUSG00000023070	Rgn|AI265316|SMP30		Down in MeCP2-Null, Up in MeCP2-Tg
53		ENSRNOG00000012235	311.582	400.529	222.636	0.555855	-0.847221	6.72414e-13	2.49176e-10	Ppp1r17	ENSMUSG00000002930	Ppp1r17|Gsbs|G-substrate		Up in MeCP2-Tg	*
54		ENSRNOG00000014882	181.817	233.165	130.469	0.559557	-0.837643	9.10745e-11	2.06954e-08	Fgf11	ENSMUSG00000042826	Fgf11|Fhf3	Activated by MeCP2	Down in MeCP2-Null, Up in MeCP2-Tg
55		ENSRNOG00000002981	2077.6	2664.31	1490.89	0.559578	-0.837589	7.03272e-13	2.56662e-10	Cacna1g	ENSMUSG00000020866	Cacna1g|Cav3.1d|a1G	Activated by MeCP2	Down in MeCP2-Null
56		ENSRNOG00000008054	177.052	227.037	127.066	0.559673	-0.837344	3.82853e-10	7.20452e-08	Igsf9	ENSMUSG00000037995	Igsf9|Dasm1|NRT1	Activated by MeCP2	Down in MeCP2-Null, Up in MeCP2-Tg
57		ENSRNOG00000019265	106.305	136.238	76.3727	0.560585	-0.834996	0.00113989	0.0266567	Pcdh12	ENSMUSG00000024440	Pcdh12|VE-cadherin-2|vascular endothelial cadherin-2		Up in MeCP2-Tg	*
58		ENSRNOG00000043124	91.1399	116.762	65.5175	0.561119	-0.833623	1.28379e-06	9.4855e-05	Cckar	ENSMUSG00000029193	Cckar|AW106902		Down in MeCP2-Null
59		ENSRNOG00000024237	68.4031	87.2637	49.5425	0.567732	-0.816717	2.96003e-05	0.00138443	Scel	ENSMUSG00000022123	Scel|9230114I02Rik		Up in MeCP2-Tg	*
60		ENSRNOG00000016999	152.46	194.295	110.624	0.569362	-0.812581	1.93687e-06	0.000136786	Grp	ENSMUSG00000024517	Grp|BLP		Down in MeCP2-Null
61		ENSRNOG00000004179	982.344	1250.79	713.9	0.57076	-0.809044	1.86893e-08	2.36932e-06	Nts	ENSMUSG00000019890	Nts|5033428E16Rik|NT/N|NTS1|NMN-125|neuromedin N	Activated by MeCP2, RT-PCR Confirmed	Down in MeCP2-Null
62		ENSRNOG00000022610	55.7277	70.9356	40.5198	0.571219	-0.807883	0.00151052	0.0330763	Agbl1	ENSMUSG00000025754	Agbl1|EG244071|Nna1-l1		Up in MeCP2-Tg	*
63		ENSRNOG00000014971	38.778	49.3298	28.2263	0.572196	-0.805419	0.00206157	0.0416585	Mas1	ENSMUSG00000068037	Mas1|Mas-1		Down in MeCP2-Null, Up in MeCP2-Tg
64		ENSRNOG00000018748	635.33	807.586	463.073	0.573404	-0.802376	2.60494e-08	3.18503e-06	Slc16a11	ENSMUSG00000040938	Slc16a11|AB041591|MNCb-2717	Activated by MeCP2	Down in MeCP2-Null, Up in MeCP2-Tg
65		ENSRNOG00000011568	78.2715	99.2051	57.3379	0.577973	-0.790926	3.29519e-05	0.00151472	Rspo3	ENSMUSG00000019880	Rspo3|Thsd2|2810459H04Rik|AW742308|Cristin1	Activated by MeCP2	Down in MeCP2-Null
66		ENSRNOG00000015259	128.158	162.163	94.1533	0.580611	-0.784357	1.09472e-07	1.09413e-05	Pth2r	ENSMUSG00000025946	Pth2r|Pthr2	Activated by MeCP2	Down in MeCP2-Null, Up in MeCP2-Tg
67		ENSRNOG00000010806	742.174	938.137	546.212	0.58223	-0.780339	9.20493e-08	9.39488e-06	Npvf	ENSMUSG00000029831	Npvf|Rfrp|NPVF		Down in MeCP2-Null, Up in MeCP2-Tg
68		ENSRNOG00000026605	88.6475	111.961	65.3343	0.583546	-0.777081	1.93256e-05	0.000967768	Ifi27l2b	ENSMUSG00000079017	Ifi27l2a|Ifi27|2310061N23Rik		Up in MeCP2-Tg	*
69		ENSRNOG00000018644	2686.86	3391.3	1982.43	0.584564	-0.774567	3.20546e-31	1.5442e-27	Slc6a7	ENSMUSG00000052026	Slc6a7|AW455934|Prot	Activated by MeCP2
70		ENSRNOG00000014231	570.775	717.185	424.365	0.591709	-0.757041	2.71777e-10	5.27926e-08	Pnoc	ENSMUSG00000045731	Pnoc|Npnc1|OFQ/N|N/OFQ|proorphanin|N23K		Down in MeCP2-Null
71		ENSRNOG00000020570	212.927	266.367	159.487	0.598747	-0.739982	4.61637e-08	5.32031e-06	Spred3	ENSMUSG00000037239	Spred3|D130060H24Rik|AW047143|Spred-3	Activated by MeCP2
72		ENSRNOG00000020524	373.478	466.921	280.035	0.599749	-0.73757	1.90933e-13	7.74795e-11	Thbs3	ENSMUSG00000028047	Thbs3|Thbs-3|TSP3	Activated by MeCP2	Down in MeCP2-Null, Up in MeCP2-Tg
73		ENSRNOG00000007374	2175.73	2719.85	1631.62	0.599895	-0.737218	1.06307e-16	9.48373e-14	Tac1	ENSMUSG00000061762	Tac1|4930528L02Rik|Nkna|PPTA|NK-1|SP|NK1|neurokinin A|PPT-A|preprotachykinin A|neurokinin 1|substance P	Activated by MeCP2	Down in MeCP2-Null, Up in MeCP2-Tg
74		ENSRNOG00000010320	1258.83	1571.8	945.871	0.601777	-0.7327	2.45508e-13	9.69435e-11	Efnb3	ENSMUSG00000003934	Efnb3|Epl8|LERK-8|ELF-3|EFL-6|NLERK-2|Elk-L3	Activated by MeCP2
75		ENSRNOG00000020743	112.837	140.72	84.9535	0.603708	-0.728077	3.10685e-06	0.000206156	Cyp2s1	ENSMUSG00000040703	Cyp2s1|1200011C15Rik|AU041727|C79779	Activated by MeCP2	Down in MeCP2-Null, Up in MeCP2-Tg
76		ENSRNOG00000012995	2112.56	2633.98	1591.14	0.604083	-0.727182	1.52295e-10	3.33484e-08	Gpr165	ENSMUSG00000031210	Gpr165|6530406P05Rik	Activated by MeCP2, RT-PCR Confirmed	Down in MeCP2-Null, Up in MeCP2-Tg
77		ENSRNOG00000020584	195.123	243.162	147.084	0.604878	-0.725284	7.32484e-09	1.06285e-06	Efna3	ENSMUSG00000028039	Efna3|AW494418|Epl3|LERK-3|EFL-2|Ehk1-L	Activated by MeCP2	Down in MeCP2-Null
78		ENSRNOG00000007189	54.653	68.0955	41.2105	0.605187	-0.724547	0.00127272	0.0289643	Ttc22	ENSMUSG00000034919	Ttc22|4732467L16Rik		Up in MeCP2-Tg	*
79		ENSRNOG00000005960	4948.36	6150	3746.73	0.609223	-0.714957	3.56385e-11	8.84973e-09	AW551984	ENSMUSG00000038112	AW551984	Activated by MeCP2, RT-PCR Confirmed	Down in MeCP2-Null, Up in MeCP2-Tg
80		ENSRNOG00000014793	561.585	697.271	425.899	0.610809	-0.711206	1.53155e-15	9.70803e-13	Gpr149	ENSMUSG00000043441	Gpr149|9630018L10Rik|Ieda|R35|PGR10	Activated by MeCP2	Down in MeCP2-Null
81		ENSRNOG00000016687	58.9149	73.0654	44.7644	0.612661	-0.706839	0.000778053	0.0196446	Ssc5d	ENSMUSG00000035279	Ssc5d|A430110N23Rik|s5d-srcrb		Down in MeCP2-Null, Up in MeCP2-Tg
82		ENSRNOG00000025130	295.242	366.111	224.374	0.612858	-0.706374	3.03996e-08	3.64296e-06	Ltk	ENSMUSG00000027297	Ltk		Down in MeCP2-Null
83		ENSRNOG00000003870	212.777	263.495	162.059	0.615039	-0.70125	0.00087845	0.0216605	C1qtnf2	ENSMUSG00000046491	C1qtnf2|1810033K05Rik|CTRP2		Down in MeCP2-Null
84		ENSRNOG00000006740	167.981	207.966	127.996	0.615466	-0.700249	4.31713e-07	3.75403e-05	Gatsl3	ENSMUSG00000020424	Gatsl3|2410008K03Rik	Activated by MeCP2	Up in MeCP2-Tg
85		ENSRNOG00000005223	511.224	632.843	389.604	0.615641	-0.699839	1.68232e-14	8.62171e-12	Hnmt	ENSMUSG00000026986	Hnmt|1500031F01Rik|AI788969	Activated by MeCP2	Down in MeCP2-Null
86		ENSRNOG00000005185	494.032	611.44	376.625	0.615964	-0.699082	1.79895e-14	9.02736e-12	Nxph3	ENSMUSG00000046719	Nxph3	Activated by MeCP2	Down in MeCP2-Null
87		ENSRNOG00000009505	74.6595	92.3723	56.9466	0.61649	-0.697851	0.000198491	0.00664959	Cd164l2	ENSMUSG00000028865	Cd164l2|2310047N01Rik		Down in MeCP2-Null
88		ENSRNOG00000022282	644.13	795.93	492.33	0.618559	-0.693017	1.36412e-06	0.000100224	Col2a1	ENSMUSG00000022483	Col2a1|Rgsc856|Col2a|Lpk|Col2a-1|Dmm|M100856|Col2|Del1		Down in MeCP2-Null, Up in MeCP2-Tg
89		ENSRNOG00000004133	2221.98	2741.32	1702.64	0.621104	-0.687094	3.79157e-14	1.77288e-11	Slc7a3	ENSMUSG00000031297	Slc7a3|Atrc3|SLC7A2|SLC7A1|Cat3	Activated by MeCP2	Down in MeCP2-Null
90		ENSRNOG00000024799	903.123	1113.56	692.691	0.622053	-0.68489	0.000249262	0.00793129	Cd93	ENSMUSG00000027435	Cd93|AA145088|AW555904|C1qr1|Ly68|6030404G09Rik|C1qrp|AA4.1		Up in MeCP2-Tg	*
91		ENSRNOG00000010510	806.047	992.616	619.477	0.624085	-0.680185	0.000112953	0.0042116	Col12a1	ENSMUSG00000032332	Col12a1|AW743884	Activated by MeCP2	Down in MeCP2-Null, Up in MeCP2-Tg
92		ENSRNOG00000009372	438.372	539.703	337.041	0.624494	-0.67924	1.73077e-08	2.22937e-06	Tacr3	ENSMUSG00000028172	Tacr3|Tac3r|Nk3r|neuromedin K receptor	Activated by MeCP2	Up in MeCP2-Tg
93		ENSRNOG00000008592	159.699	196.511	122.886	0.625338	-0.677292	9.74884e-06	0.00053612	Barx2-ps1	ENSMUSG00000032033	Barx2|2310006E12Rik|Barx2b		Up in MeCP2-Tg	*
94		ENSRNOG00000001750	312.156	383.689	240.624	0.627134	-0.673154	1.81045e-10	3.81481e-08	Chrd	ENSMUSG00000006958	Chrd|Chd	Activated by MeCP2	Down in MeCP2-Null, Up in MeCP2-Tg
95		ENSRNOG00000007647	1504.08	1843.54	1164.61	0.631726	-0.662629	2.39223e-20	4.11583e-17	Oprk1	ENSMUSG00000025905	Oprk1|Oprk2|R21|KOR-1	Activated by MeCP2, RT-PCR Confirmed	Down in MeCP2-Null, Up in MeCP2-Tg
96		ENSRNOG00000006937	5934.05	7272.54	4595.56	0.631906	-0.662218	1.63619e-25	3.94108e-22	Scn3b	ENSMUSG00000049281	Scn3b|4833414B02Rik|1110001K16Rik	Activated by MeCP2	Down in MeCP2-Null, Up in MeCP2-Tg
97		ENSRNOG00000004229	366.599	449.284	283.914	0.631926	-0.662174	0.000136498	0.0048781	Tac2	ENSMUSG00000025400	Tac2|neuropeptide K|neuromedin L|neurokinin alpha|neurokinin 2|neurokinin A|substance K		Down in MeCP2-Null
98		ENSRNOG00000007782	124.12	152.108	96.1323	0.631999	-0.662006	0.00136068	0.0304881	Ghrh	ENSMUSG00000027643	Ghrh|Ghrf		Up in MeCP2-Tg	*
99		ENSRNOG00000007509	352.048	431.203	272.893	0.632865	-0.660031	9.74451e-11	2.19361e-08	Slc1a6	ENSMUSG00000005357	Slc1a6|EAAT4	Activated by MeCP2
100		ENSRNOG00000016983	126.694	155.099	98.289	0.633718	-0.658086	0.000348987	0.0103395	Myh7	ENSMUSG00000053093	Myh7|Myhc-b|Myhcb|MyHC-I|beta-MHC|B-MHC|MYH-beta/slow		Down in MeCP2-Null, Up in MeCP2-Tg
101		ENSRNOG00000011719	1702.68	2081.49	1323.86	0.636017	-0.652863	4.32509e-20	6.51115e-17	Ngb	ENSMUSG00000021032	Ngb	Activated by MeCP2	Down in MeCP2-Null
102		ENSRNOG00000001915	327.357	399.354	255.36	0.639433	-0.645135	4.24138e-10	7.85862e-08	Chodl	ENSMUSG00000022860	Chodl|3110074E07Rik|PRED12|MT75	Activated by MeCP2
103		ENSRNOG00000039415	363.299	443.137	283.462	0.639671	-0.644597	4.77862e-08	5.48108e-06	Fchsd1	ENSMUSG00000038524	Fchsd1|A030002D08Rik	Activated by MeCP2
104		ENSRNOG00000024693	118.239	143.999	92.4793	0.642222	-0.638855	0.00196922	0.0403455	RGD1565819	ENSMUSG00000050600	Zfp831|OTTMUSG00000017459|ENSMUSG00000050600		Down in MeCP2-Null
105		ENSRNOG00000004757	681.205	827.151	535.259	0.647112	-0.627912	6.89359e-08	7.54754e-06	Tmem158	ENSMUSG00000054871	Tmem158|2310037P21Rik|Ris1	Activated by MeCP2	Down in MeCP2-Null
106		ENSRNOG00000031286	193.86	235.24	152.481	0.648191	-0.625509	5.24714e-07	4.466e-05	Spin2a	ENSMUSG00000046550	Spin2c|Spin2|BC068162	Activated by MeCP2	Down in MeCP2-Null, Up in MeCP2-Tg
107		ENSRNOG00000021067	586.448	711.582	461.315	0.648294	-0.625279	3.34122e-07	3.01423e-05	Fxyd7	ENSMUSG00000036578	Fxyd7|1110035I01Rik	Activated by MeCP2, RT-PCR Confirmed	Down in MeCP2-Null, Up in MeCP2-Tg
108		ENSRNOG00000004155	930.295	1128.05	732.536	0.64938	-0.622866	2.20866e-15	1.3641e-12	Samd14	ENSMUSG00000038976	Ppp1r9b|SPL|Spn|neurabin II|spinophilin	Activated by MeCP2
109		ENSRNOG00000004155	930.295	1128.05	732.536	0.64938	-0.622866	2.20866e-15	1.3641e-12	Samd14	ENSMUSG00000047181	Samd14|AI839049|BC034054|AI854782	Activated by MeCP2	Down in MeCP2-Null
110		ENSRNOG00000002919	42704.1	51760.5	33647.7	0.650066	-0.621343	5.78872e-08	6.45523e-06	Gfap	ENSMUSG00000020932	Gfap|AI836096	Change in MeCP2-Tg only, Up in MeCP2-Tg only	Up in MeCP2-Null
111		ENSRNOG00000019430	1926.27	2334.4	1518.14	0.650336	-0.620743	2.09977e-19	2.66196e-16	Coro1a	ENSMUSG00000030707	Coro1a|Lmb3|Clabp|coronin 1|p57	Activated by MeCP2	Down in MeCP2-Null
112		ENSRNOG00000019447	1578.37	1911.95	1244.79	0.651059	-0.61914	0.000282644	0.00875071	Ecel1	ENSMUSG00000026247	Ecel1|XCE|DINE	Activated by MeCP2	Down in MeCP2-Null
113		ENSRNOG00000017109	98.5081	119.085	77.9313	0.654418	-0.611715	0.000193792	0.00651937	Rassf7	ENSMUSG00000038618	Rassf7|2400009B11Rik|AW210608		Down in MeCP2-Null
114		ENSRNOG00000003654	200.356	242.053	158.659	0.655474	-0.609389	8.50127e-07	6.79586e-05	Cldn9	ENSMUSG00000066720	Cldn9|nmf329		Up in MeCP2-Tg	*
115		ENSRNOG00000011107	2550.36	3068.57	2032.14	0.662243	-0.594568	2.62823e-13	1.02107e-10	Pcsk1	ENSMUSG00000021587	Pcsk1|Nec-1|Nec1|Phpp-1|PC1|SPC3|prohormone convertase 1/3|PC3	Activated by MeCP2	Down in MeCP2-Null, Up in MeCP2-Tg
116		ENSRNOG00000021400	410.479	493.831	327.127	0.662428	-0.594165	8.36584e-10	1.48168e-07	Magee2	ENSMUSG00000031224	Magee2|BB131182|9630059J11Rik|Mage-e2	Activated by MeCP2	Down in MeCP2-Null, Up in MeCP2-Tg
117		ENSRNOG00000013171	542.592	652.496	432.688	0.663128	-0.592641	1.70448e-10	3.6657e-08	Grm2	ENSMUSG00000023192	Grm2|Gprc1b|4930441L02Rik|mGluR2	Activated by MeCP2	Down in MeCP2-Null, Up in MeCP2-Tg
118		ENSRNOG00000013503	470.998	566.026	375.97	0.664227	-0.590252	2.01783e-10	4.11893e-08	Cdh24	ENSMUSG00000059674	Cdh24|ENSMUSG00000022188|1700040A22Rik|cadherin 14-like|EY-cadherin	Activated by MeCP2	Down in MeCP2-Null, Up in MeCP2-Tg
119		ENSRNOG00000021536	183	219.638	146.362	0.666381	-0.585581	5.40958e-06	0.000327388	Plxdc1	ENSMUSG00000017417	Plxdc1|2410003I07Rik|AI848450|Tem7	Change in MeCP2-Tg only, Up in MeCP2-Tg only	Down in MeCP2-Null, Up in MeCP2-Tg
120		ENSRNOG00000008257	120.47	144.499	96.4421	0.667425	-0.583323	0.000604416	0.0161224	Mfap2	ENSMUSG00000060572	Mfap2|AI893631|Magp		Up in MeCP2-Tg	*
121		ENSRNOG00000032404	232.56	278.797	186.323	0.668309	-0.581413	7.80506e-05	0.00310232	Top2a	ENSMUSG00000020914	Top2a|Top-2|DNA Topoisomerase II alpha		Up in MeCP2-Tg	*
122		ENSRNOG00000005114	115.387	138.241	92.5333	0.669364	-0.579138	0.00163937	0.0352252	Tmem74	ENSMUSG00000054409	Tmem74|AA549547|B230382K22Rik	Activated by MeCP2	Down in MeCP2-Null
123		ENSRNOG00000008026	677.384	811.312	543.457	0.66985	-0.578091	8.63573e-07	6.85425e-05	C2cd4c	ENSMUSG00000045912	C2cd4c|Fam148c|Gm238|4932409I22Rik|LOC237397		Down in MeCP2-Null, Up in MeCP2-Tg
124		ENSRNOG00000001837	1878.91	2249.02	1508.8	0.670872	-0.575891	2.76777e-10	5.33337e-08	Sst	ENSMUSG00000004366	Sst|Smst|SOM|preprosomatostatin|SRIF	Activated by MeCP2, RT-PCR Confirmed	Down in MeCP2-Null, Up in MeCP2-Tg
125		ENSRNOG00000008526	109.547	131.053	88.0419	0.671805	-0.573886	0.000382102	0.0110754	Pdzd3	ENSMUSG00000032105	Pdzd3|Pdzk2|sodium-phosphate cotransporter IIa C-terminal-associated protein 2|NaPi-Cap2		Up in MeCP2-Tg	*
126		ENSRNOG00000020481	755.918	904.312	607.524	0.671808	-0.573879	2.35848e-12	7.5745e-10	Pafah1b3	ENSMUSG00000005447	Pafah1b3|Pafahg|mus[g]	Activated by MeCP2	Down in MeCP2-Null, Up in MeCP2-Tg
127		ENSRNOG00000013850	935.327	1118.81	751.848	0.67201	-0.573446	1.05474e-06	8.11677e-05	Hes5	ENSMUSG00000048001	Hes5|bHLHb38	Activated by MeCP2, RT-PCR Confirmed	Down in MeCP2-Null
128		ENSRNOG00000005048	692.125	827.794	556.456	0.672215	-0.573005	1.01398e-11	2.80734e-09	Trhr	ENSMUSG00000038760	Trhr|TRH-R1	Activated by MeCP2	Down in MeCP2-Null
129		ENSRNOG00000003104	1793.09	2142.71	1443.47	0.673664	-0.5699	3.76668e-16	3.02427e-13	Trpv2	ENSMUSG00000018507	Trpv2|Vrl1|OTRPC2|VRL-1	Activated by MeCP2	Down in MeCP2-Null
130		ENSRNOG00000037248	2021.66	2415.54	1627.78	0.673878	-0.56944	1.48997e-07	1.45299e-05	Plxna3	ENSMUSG00000031398	Plxna3|Plxn3|PlexA3|Plxa3|Plxn4|SEX	Activated by MeCP2	Down in MeCP2-Null, Up in MeCP2-Tg
131		ENSRNOG00000019920	834.717	995.843	673.591	0.676403	-0.564045	2.18049e-12	7.19472e-10	Doc2a	ENSMUSG00000052301	Doc2a	Activated by MeCP2
132		ENSRNOG00000014367	2291.45	2731.79	1851.1	0.677616	-0.561459	1.20755e-16	1.03879e-13	Ephb6	ENSMUSG00000029869	Ephb6|Cekl|Mep	Activated by MeCP2	Down in MeCP2-Null, Up in MeCP2-Tg
133		ENSRNOG00000021183	345.225	411.34	279.11	0.678537	-0.5595	6.39921e-08	7.07054e-06	Rcor2l1	ENSMUSG00000024968	Rcor2|AW122124|CoREST|1A13	Activated by MeCP2	Down in MeCP2-Null, Up in MeCP2-Tg
134		ENSRNOG00000009922	181.283	215.88	146.685	0.679475	-0.557508	1.37892e-05	0.000725199	Prlhr	ENSMUSG00000045052	Prlhr|Gpr10|Gm339|PrRPR|GR3|LOC226278	Activated by MeCP2	Down in MeCP2-Null, Up in MeCP2-Tg
135		ENSRNOG00000032946	220.135	262.008	178.261	0.680365	-0.555619	4.03393e-06	0.000258419	Pdzd7	ENSMUSG00000074818	Pdzd7|Pdzk7|EG435601	Activated by MeCP2	Down in MeCP2-Null, Up in MeCP2-Tg
136		ENSRNOG00000028266	254.928	303.354	206.502	0.680731	-0.554843	0.000671416	0.0175787	Lrrc55	ENSMUSG00000075224	Lrrc55|A330097E02Rik|Gm351|LOC241528	Activated by MeCP2	Down in MeCP2-Null
137		ENSRNOG00000022714	698.283	830.187	566.378	0.682229	-0.551671	5.54374e-11	1.30078e-08	Sstr1	NA		Activated by MeCP2
138		ENSRNOG00000020415	982.338	1167.06	797.62	0.683447	-0.549099	1.56037e-12	5.2936e-10	Ramp2	ENSMUSG00000001240	Ramp2	Activated by MeCP2	Up in MeCP2-Tg
139		ENSRNOG00000026944	151.453	179.912	122.993	0.68363	-0.548712	0.000760024	0.0193109	Gpr150	ENSMUSG00000045509	Gpr150|C030001A19Rik|PGR11		Down in MeCP2-Null, Up in MeCP2-Tg
140		ENSRNOG00000029399	1166.6	1385.19	947.999	0.684381	-0.547129	9.06609e-08	9.29255e-06	Bcam	ENSMUSG00000002980	Bcam|Lu|1200005K12Rik|B-CAM	Activated by MeCP2	Down in MeCP2-Null, Up in MeCP2-Tg
141		ENSRNOG00000013330	181.63	215.605	147.654	0.684838	-0.546165	2.22087e-05	0.00108949	Cdhr1	ENSMUSG00000021803	Cdhr1|Pcdh21|Prcad	Activated by MeCP2	Down in MeCP2-Null, Up in MeCP2-Tg
142		ENSRNOG00000020694	1420.14	1685.53	1154.75	0.685098	-0.545618	0.0018716	0.0389522	Icam5	ENSMUSG00000032174	Icam5|Icam3|Tlcn|TLN|CD50	Change in MeCP2-Tg only, Up in MeCP2-Tg only	Down in MeCP2-Null, Up in MeCP2-Tg
143		ENSRNOG00000005180	2469.58	2928.68	2010.47	0.686475	-0.54272	1.08163e-15	7.04143e-13	Vstm2a	ENSMUSG00000048834	Vstm2a|9330184N17Rik|Vstm2|BC027127	Activated by MeCP2	Down in MeCP2-Null
144		ENSRNOG00000011285	749.292	887.435	611.149	0.688668	-0.538119	0.000453922	0.012758	Zdhhc22	ENSMUSG00000048483	Zdhhc22|Gm262|LOC238331	Activated by MeCP2	Down in MeCP2-Null
145		ENSRNOG00000042086	2536.97	3004.46	2069.47	0.688802	-0.537839	9.6746e-16	6.47311e-13	Rab26	ENSMUSG00000079657	Rab26|A830020M03Rik		Down in MeCP2-Null, Up in MeCP2-Tg
146		ENSRNOG00000016553	492.361	582.882	401.839	0.6894	-0.536587	0.000154454	0.00539961	Vwa5b1	ENSMUSG00000028753	Vwa5b1|4931403E03Rik	Activated by MeCP2	Down in MeCP2-Null, Up in MeCP2-Tg
147		ENSRNOG00000012705	104.876	123.879	85.8721	0.693191	-0.528675	0.00127343	0.0289643	Pcgf2	ENSMUSG00000018537	Pcgf2|Rnf110|Zfp144|Mel18|mel-18	Activated by MeCP2	Down in MeCP2-Null, Up in MeCP2-Tg
148		ENSRNOG00000019138	187.472	221.127	153.817	0.695606	-0.523658	4.29936e-05	0.00188976	Clec11a	ENSMUSG00000004473	Clec11a|Scgf|AW457320|Clecsf3		Down in MeCP2-Null
149		ENSRNOG00000042072	3730.74	4398.66	3062.82	0.696308	-0.522203	3.93639e-16	3.05857e-13	Arhgdig	ENSMUSG00000073433	Arhgdig|Gdi5|RIP2|Rho-GDI2|Rho-GDI-3	Activated by MeCP2, RT-PCR Confirmed	Down in MeCP2-Null
150		ENSRNOG00000033527	188.325	222.01	154.641	0.69655	-0.521702	0.000377288	0.0109623	Pappa	ENSMUSG00000028370	Pappa|8430414N03Rik|IGFBP-4ase|PAPP-A|PAG1	Activated by MeCP2	Up in MeCP2-Tg
151		ENSRNOG00000020952	559.309	659.073	459.546	0.697261	-0.52023	6.50611e-07	5.41223e-05	Cgn	ENSMUSG00000068876	Cgn|6330408J11Rik|AI647528|AI987749		Down in MeCP2-Null, Up in MeCP2-Tg
152		ENSRNOG00000001492	1381.6	1626.17	1137.03	0.69921	-0.516203	0.000245904	0.00783479	Slc8a2	ENSMUSG00000030376	Slc8a2|Ncx2	Activated by MeCP2	Down in MeCP2-Null
153		ENSRNOG00000014336	103.217	121.451	84.9825	0.699724	-0.515141	0.00150065	0.03292	Mcm5	ENSMUSG00000005410	Mcm5|Mcmd5|Cdc46|AA617332|AI324988|AL033333|mCD46	Change in MeCP2-Tg only, Up in MeCP2-Tg only	Up in MeCP2-Tg	*
154		ENSRNOG00000008837	2275.12	2676.75	1873.5	0.699913	-0.514752	2.79443e-14	1.34619e-11	Ass1	ENSMUSG00000076441	Ass1|fold|Ass-1|AA408052|ASS		Down in MeCP2-Null
155		ENSRNOG00000024425	121.622	143.067	100.176	0.700203	-0.514155	0.000527379	0.0144025	F1M2K1_RAT	ENSMUSG00000037108	Zcwpw1|Gm1053|LOC381678	Activated by MeCP2
156		ENSRNOG00000009354	853.688	1003.82	703.557	0.700881	-0.512759	2.52601e-08	3.10429e-06	Nrarp	ENSMUSG00000078202	Nrarp|2700054M22Rik	Activated by MeCP2	Down in MeCP2-Null
157		ENSRNOG00000021041	2289.82	2690.45	1889.19	0.702182	-0.510082	7.52103e-14	3.2938e-11	Fam171a2	ENSMUSG00000034685	Fam171a2|BC025575	Activated by MeCP2	Down in MeCP2-Null, Up in MeCP2-Tg
158		ENSRNOG00000011901	412.235	484.253	340.216	0.702558	-0.509311	1.24144e-06	9.34459e-05	Rrad	ENSMUSG00000031880	Rrad|REM3|Rad		Down in MeCP2-Null, Up in MeCP2-Tg
159		ENSRNOG00000011026	1342.33	1575.79	1108.88	0.703696	-0.506976	7.21853e-12	2.09485e-09	Irf2bpl	ENSMUSG00000034168	Irf2bpl|6430527G18Rik	Activated by MeCP2	Down in MeCP2-Null, Up in MeCP2-Tg
160		ENSRNOG00000019566	256.317	300.816	211.817	0.70414	-0.506066	5.22857e-06	0.000318837	Spag4	ENSMUSG00000038180	Spag4|1700041K21Rik|Sun4	Change in MeCP2-Null only, Down in MeCP2-Null only	Down in MeCP2-Null, Up in MeCP2-Tg
161		ENSRNOG00000027742	517.15	606.394	427.906	0.705658	-0.502959	2.63161e-08	3.2014e-06	Adamtsl2	ENSMUSG00000036040	Adamtsl2|A930008K15Rik	Activated by MeCP2	Down in MeCP2-Null
162		ENSRNOG00000001861	591.767	693.873	489.661	0.705692	-0.502889	8.0389e-05	0.00319	Ydjc	ENSMUSG00000041774	Ydjc|1810015A11Rik|4930521M19Rik	Activated by MeCP2	Down in MeCP2-Null
163		ENSRNOG00000012489	3124.01	3657.41	2590.6	0.708317	-0.497533	3.82736e-14	1.77288e-11	Cacnb3	ENSMUSG00000003352	Cacnb3|Cchb3|Beta3	Activated by MeCP2	Down in MeCP2-Null
164		ENSRNOG00000018484	232.549	272.203	192.895	0.708644	-0.496867	0.000101027	0.00383218	Plk3	ENSMUSG00000028680	Plk3|Cnk	Activated by MeCP2
165		ENSRNOG00000029957	156.559	183.228	129.89	0.708897	-0.496351	0.00207095	0.0418131	Zfp51	ENSMUSG00000023882	Zfp54|Zfp76|Zfp-54|KRAB10|clone 18	Activated by MeCP2
166		ENSRNOG00000008237	1000.32	1170.01	830.627	0.709933	-0.494246	1.72586e-10	3.67882e-08	Unc13b	ENSMUSG00000028456	Unc13b|Unc13h1|Unc13h2|Munc13-2	Activated by MeCP2	Down in MeCP2-Null, Up in MeCP2-Tg
167		ENSRNOG00000023226	895.947	1046.77	745.12	0.711825	-0.490406	0.000797346	0.0200686	S100a10	ENSMUSG00000041959	S100a10|AA409961|AL024248|Cal1l|CAL12|CLP11|42C|p10	Activated by MeCP2	Down in MeCP2-Null, Up in MeCP2-Tg
168		ENSRNOG00000014117	310.815	362.991	258.638	0.71252	-0.488998	2.53513e-06	0.000174467	Hmox1	ENSMUSG00000005413	Hmox1|D8Wsu38e|Hmox|HO1|heme oxygenase 1|Hsp32|HO-1		Up in MeCP2-Tg	*
169		ENSRNOG00000004117	207.742	242.573	172.911	0.712819	-0.488393	7.56349e-05	0.00303131	Kcnv1	ENSMUSG00000022342	Kcnv1|vibe|2700023A03Rik	Activated by MeCP2	Down in MeCP2-Null, Up in MeCP2-Tg
170		ENSRNOG00000002800	1037.54	1209.73	865.36	0.715335	-0.483308	4.17335e-10	7.79252e-08	Gdpd2	ENSMUSG00000019359	Gdpd2|9130017L10Rik|GDE3	Activated by MeCP2	Down in MeCP2-Null, Up in MeCP2-Tg
171		ENSRNOG00000005041	2716.12	3166.66	2265.59	0.71545	-0.483078	4.44712e-13	1.70028e-10	Crip2	ENSMUSG00000006356	Crip2|0610010I23Rik|AW743261|C77570|CRP4|ESP1|Hlp|Crp	Activated by MeCP2	Down in MeCP2-Null, Up in MeCP2-Tg
172		ENSRNOG00000020557	214.572	249.776	179.368	0.718116	-0.477712	8.1444e-05	0.00321597	RYR1	ENSMUSG00000030592	Ryr1|AI528790|Ryr|skrr|calcium release channel isoform 1		Down in MeCP2-Null, Up in MeCP2-Tg
173		ENSRNOG00000028685	344.681	400.819	288.543	0.719884	-0.474164	7.48425e-06	0.000430246	Shf	ENSMUSG00000033256	Shf	Activated by MeCP2
174		ENSRNOG00000009705	195.019	226.62	163.417	0.721107	-0.471716	0.000211454	0.00696911	Lck	ENSMUSG00000000409	Lck|Hck-3|p56<lck>		Down in MeCP2-Null, Up in MeCP2-Tg
175		ENSRNOG00000030180	220.803	256.511	185.095	0.721586	-0.470757	7.46309e-05	0.00300608	Lrrc10b	ENSMUSG00000090291	Lrrc10b|Gm705|SerdinR|LOC278795	Change in MeCP2-Tg only, Up in MeCP2-Tg only	Down in MeCP2-Null, Up in MeCP2-Tg
176		ENSRNOG00000016628	132.503	153.904	111.102	0.721891	-0.470148	0.00118982	0.0275834	Scgn	ENSMUSG00000021337	Scgn	Change in MeCP2-Tg only, Up in MeCP2-Tg only	Down in MeCP2-Null
177		ENSRNOG00000001115	313.739	364.277	263.2	0.722528	-0.468874	9.78281e-06	0.000536762	Slc29a4	ENSMUSG00000050822	Slc29a4|mPMAT|ENT4	Activated by MeCP2
178		ENSRNOG00000017206	3223.27	3740.71	2705.83	0.723347	-0.467241	0.000397896	0.0114506	Igfbp5	ENSMUSG00000026185	Igfbp5|AI256729|AW208790|IGFBP-5P|IGFBP-5	Activated by MeCP2	Down in MeCP2-Null, Up in MeCP2-Tg
179		ENSRNOG00000019985	658.56	764.225	552.895	0.723471	-0.466992	0.000368181	0.0107626	Asic4	ENSMUSG00000033007	Asic4|Accn4	Activated by MeCP2	Down in MeCP2-Null, Up in MeCP2-Tg
180		ENSRNOG00000003675	674.81	782.94	566.681	0.723785	-0.466366	3.90191e-08	4.62982e-06	Ptchd1	ENSMUSG00000041552	Ptchd1|9630036J22Rik|Gm387|AI848149	Activated by MeCP2	Up in MeCP2-Tg
181		ENSRNOG00000021086	521.056	604.383	437.729	0.724258	-0.465424	2.24093e-07	2.08406e-05	Dtx4	ENSMUSG00000039982	Dtx4|AI449438|BC044798|RNF155	Activated by MeCP2	Up in MeCP2-Tg
182		ENSRNOG00000000195	1403.03	1627.33	1178.73	0.724335	-0.465271	2.5761e-09	4.16447e-07	Vwa5a	ENSMUSG00000023186	Vwa5a|Loh11cr2a|AW552491|5830475I06Rik|BCSC-1	Activated by MeCP2	Up in MeCP2-Tg
183		ENSRNOG00000017512	614.879	712.728	517.03	0.725425	-0.463102	7.06879e-08	7.66964e-06	Aldh3b1	ENSMUSG00000024885	Aldh3b1|1700001N19Rik|ALDH7|ALDH4		Up in MeCP2-Tg	*
184		ENSRNOG00000032788	294.342	340.998	247.686	0.726356	-0.461252	2.09822e-05	0.00103565	Dysf	ENSMUSG00000033788	Dysf|2310004N10Rik|AI604795|D6Pas3	Change in MeCP2-Null only, Down in MeCP2-Null only	Down in MeCP2-Null
185		ENSRNOG00000001607	831.865	963.099	700.631	0.727476	-0.459029	1.30867e-07	1.29188e-05	Adamts1	ENSMUSG00000022893	Adamts1|ADAMTS-1|METH-1|ADAM-TS1|METH1	Activated by MeCP2	Up in MeCP2-Tg
186		ENSRNOG00000000763	789.447	913.927	664.967	0.727593	-0.458796	1.77625e-08	2.27578e-06	RT1-M3-1	ENSMUSG00000016206	H2-M3|H-2M3|Hmt|R4B2	Activated by MeCP2	Down in MeCP2-Null, Up in MeCP2-Tg
187		ENSRNOG00000014714	394.644	456.383	332.905	0.729442	-0.455134	5.82615e-05	0.0024577	Trpv6	ENSMUSG00000029868	Trpv6|Ecac2|CaT1|Cac|CAT		Down in MeCP2-Null, Up in MeCP2-Tg
188		ENSRNOG00000005639	457.287	527.933	386.641	0.732368	-0.449359	6.02106e-05	0.00253105	Ar	ENSMUSG00000046532	Ar|AW320017|Tfm|Cyp19a1|Cyp19|Int-5|Int5|p450arom|ArKO|Ar|aromatase	Activated by MeCP2, RT-PCR Confirmed
189		ENSRNOG00000000379	1517.74	1752.15	1283.33	0.732428	-0.449241	2.42893e-10	4.79554e-08	Dnajc12	ENSMUSG00000036764	Dnajc12|Jdp1|J domain protein 1|mJDP1	Activated by MeCP2	Down in MeCP2-Null
190		ENSRNOG00000003736	2722.74	3142.9	2302.57	0.732626	-0.448851	1.27993e-07	1.26871e-05	Col5a2	ENSMUSG00000026042	Col5a2|1110014L14Rik		Down in MeCP2-Null, Up in MeCP2-Tg
191		ENSRNOG00000037456	389.816	449.835	329.797	0.733151	-0.447819	5.15184e-06	0.000315757	P2rx2	ENSMUSG00000029503	P2rx2|P2X2a|P2x2		Down in MeCP2-Null
192		ENSRNOG00000003929	1584.96	1827.56	1342.35	0.734502	-0.445162	0.000125873	0.00456613	Pcdh19	ENSMUSG00000051323	Pcdh19|Gm717|B530002L05Rik|LOC279653	Activated by MeCP2
193		ENSRNOG00000023683	149.819	172.75	126.888	0.734518	-0.445131	0.00122622	0.0282371	Nog	ENSMUSG00000048616	Nog		Up in MeCP2-Tg	*
194		ENSRNOG00000015421	812.518	936.758	688.278	0.734745	-0.444685	7.74812e-05	0.00308477	Slc27a3	ENSMUSG00000027932	Slc27a3|Acsvl3|fatty acid transport protein 3|FATP3	Activated by MeCP2	Down in MeCP2-Null, Up in MeCP2-Tg
195		ENSRNOG00000007456	8801.64	10147.3	7455.95	0.73477	-0.444635	3.17976e-09	4.91871e-07	Calb1	ENSMUSG00000028222	Calb1|Calb|Calb-1|CalbindinD28K|calbindin|calbindin-D (28k)|CB|Brain-2	Activated by MeCP2	Down in MeCP2-Null
196		ENSRNOG00000021017	2605.01	3002.13	2207.9	0.735443	-0.443315	3.1448e-11	7.89049e-09	Car11	ENSMUSG00000003273	Car11|CA-RP XI	Activated by MeCP2
197		ENSRNOG00000000814	3314.63	3819.88	2809.38	0.735462	-0.443277	7.07245e-12	2.07749e-09	Fabp7	ENSMUSG00000019874	Fabp7|Blbp|BFABP|B-FABP	Activated by MeCP2, RT-PCR Confirmed	Down in MeCP2-Null, Up in MeCP2-Tg
198		ENSRNOG00000007610	691.387	796.581	586.194	0.735887	-0.442443	8.25708e-07	6.62961e-05	Gdf11	ENSMUSG00000025352	Gdf11|Bmp11	Activated by MeCP2	Down in MeCP2-Null, Up in MeCP2-Tg
199		ENSRNOG00000014348	728.082	837.943	618.221	0.737784	-0.43873	1.03117e-05	0.00056067	Cacng8	ENSMUSG00000053395	Cacng8|TARP gamma 8		Down in MeCP2-Null
200		ENSRNOG00000015193	1306.19	1503.26	1109.13	0.737818	-0.438663	0.000180028	0.00615083	Hpcal4	NA		Activated by MeCP2
201		ENSRNOG00000002013	421.604	485.194	358.014	0.737878	-0.438545	3.78675e-06	0.000244535	Sidt1	ENSMUSG00000022696	Sidt1|AW045928|B830021E24Rik	Activated by MeCP2	Down in MeCP2-Null
202		ENSRNOG00000003313	2016.1	2319.65	1712.55	0.738282	-0.437755	3.63323e-07	3.21742e-05	Glra2	ENSMUSG00000018589	Glra2	Activated by MeCP2	Down in MeCP2-Null
203		ENSRNOG00000018669	180.127	207.031	153.222	0.740094	-0.434219	0.00142248	0.0315659	Jak3	ENSMUSG00000031805	Jak3|fae|wil	Activated by MeCP2	Up in MeCP2-Tg
204		ENSRNOG00000008246	782.046	898.699	665.394	0.740397	-0.43363	0.000924801	0.022592	Emilin1	ENSMUSG00000029163	Emilin1|5830419M17Rik|AW229038|BB105748|EMILIN-1|gp115		Up in MeCP2-Tg	*
205		ENSRNOG00000004078	205.362	235.829	174.895	0.741616	-0.431256	0.000960343	0.02333	Eno3	ENSMUSG00000060600	Eno3|Eno-3	Activated by MeCP2
206		ENSRNOG00000025060	231.066	265.008	197.124	0.74384	-0.426936	0.000171426	0.0059072	Nanos1	ENSMUSG00000072437	Nanos1	Activated by MeCP2
207		ENSRNOG00000017445	6592.42	7550.09	5634.74	0.746314	-0.422146	2.04936e-11	5.36555e-09	Tubb2b	ENSMUSG00000045136	Tubb2b|brdp|2410129E14Rik	Activated by MeCP2	Down in MeCP2-Null, Up in MeCP2-Tg
208		ENSRNOG00000016547	531.036	608.162	453.909	0.746363	-0.42205	2.3593e-06	0.0001633	Rgs19	ENSMUSG00000002458	Rgs19|AI324841|2610042F04Rik|AW547781	Activated by MeCP2	Down in MeCP2-Null
209		ENSRNOG00000016890	5833.69	6674.43	4992.95	0.748072	-0.418752	2.30233e-09	3.79838e-07	Tppp3	ENSMUSG00000014846	Tppp3|2700055K07Rik	Activated by MeCP2
210		ENSRNOG00000020247	1799.74	2058.82	1540.65	0.748315	-0.418283	3.64339e-09	5.45083e-07	Cnih2	ENSMUSG00000024873	Cnih2|Cnil	Activated by MeCP2	Down in MeCP2-Null
211		ENSRNOG00000003259	200.411	229.209	171.613	0.748718	-0.417506	0.00100919	0.0243328	C1qtnf1	ENSMUSG00000017446	C1qtnf1|1600017K21Rik|CTRP1		Down in MeCP2-Null, Up in MeCP2-Tg
212		ENSRNOG00000038794	2720.72	3111.66	2329.79	0.748728	-0.417486	7.16074e-07	5.88671e-05	Mboat7	ENSMUSG00000035596	Mboat7|Leng4|5730589L02Rik|Lpiat1|mBB1	Activated by MeCP2	Up in MeCP2-Tg
213		ENSRNOG00000000816	201.333	230.097	172.569	0.749983	-0.415071	0.000903201	0.0221316	Ppp1r18	ENSMUSG00000034595	Ppp1r18|2310014H01Rik|AA407849|AI450394	Activated by MeCP2	Up in MeCP2-Tg
214		ENSRNOG00000018191	450.505	514.491	386.519	0.751266	-0.412604	0.000196722	0.00660872	Oprm1	ENSMUSG00000000766	Oprm1|MOP-R|MOP receptor|Oprm|mor|muOR|MOR-1		Down in MeCP2-Null, Up in MeCP2-Tg
215		ENSRNOG00000015807	233.565	266.713	200.416	0.751432	-0.412285	0.00104815	0.0250465	Pyroxd2	ENSMUSG00000060224	Pyroxd2|4833409A17Rik|3830409H07Rik	Activated by MeCP2
216		ENSRNOG00000036827	1334.08	1522.71	1145.46	0.752253	-0.41071	0.000571882	0.0153566	Ppp1r1a	ENSMUSG00000022490	Ppp1r1a|0610038N18Rik|I-1|protein phosphatase inhibitor-1|inhibitor-1	Activated by MeCP2	Down in MeCP2-Null, Up in MeCP2-Tg
217		ENSRNOG00000004346	552.77	630.72	474.82	0.752822	-0.409619	4.83977e-06	0.000298912	Notch3	ENSMUSG00000038146	Notch3|AW229011|hpbk|N3	Change in MeCP2-Tg only, Up in MeCP2-Tg only	Up in MeCP2-Tg	*
218		ENSRNOG00000005874	486.882	555.471	418.292	0.75304	-0.409201	8.76396e-06	0.000493219	Tle2	ENSMUSG00000034771	Tle2|Grg2	Activated by MeCP2	Down in MeCP2-Null, Up in MeCP2-Tg
219		ENSRNOG00000039837	186.283	212.205	160.361	0.75569	-0.404134	0.00106013	0.0252574	RGD1563945	ENSMUSG00000037315	Jade3|Phf16|AI851988|AW544806	Activated by MeCP2
220		ENSRNOG00000004141	231.514	263.665	199.363	0.756121	-0.403311	0.000496414	0.013735	Vasn	ENSMUSG00000039646	Vasn|Slitl2|2610528G05Rik|ATIA		Up in MeCP2-Tg	*
221		ENSRNOG00000018949	594.68	676.821	512.539	0.757274	-0.401112	4.42253e-06	0.00027741	Dlk2	ENSMUSG00000047428	Dlk2|AI413481|Egfl9	Activated by MeCP2	Down in MeCP2-Null
222		ENSRNOG00000003242	607.719	690.87	524.567	0.759284	-0.397289	5.81849e-06	0.000349501	Gulp1	ENSMUSG00000056870	Gulp1|3110030A04Rik|5730529O06Rik|CED-6|Ced6|GULP	Activated by MeCP2
223		ENSRNOG00000030330	1710.22	1943.39	1477.05	0.760037	-0.395859	1.26328e-06	9.4499e-05	Pcdh11x	ENSMUSG00000034755	Pcdh11x|A230092L07Rik|PCDHX	Activated by MeCP2	Down in MeCP2-Null, Up in MeCP2-Tg
224		ENSRNOG00000019604	1530	1737.96	1322.05	0.760695	-0.394611	4.38671e-08	5.11199e-06	Pld2	ENSMUSG00000020828	Pld2	Activated by MeCP2	Up in MeCP2-Tg
225		ENSRNOG00000020788	1500.19	1704.03	1296.35	0.760751	-0.394505	2.39018e-08	2.95242e-06	Ehbp1l1	ENSMUSG00000024937	Ehbp1l1|G430002G23Rik	Change in MeCP2-Tg only, Up in MeCP2-Tg only	Down in MeCP2-Null, Up in MeCP2-Tg
226		ENSRNOG00000006970	363.766	413.092	314.441	0.761189	-0.393674	0.000259084	0.00816827	Ntn3	ENSMUSG00000079662	Ntn3|Ntn2l	Change in MeCP2-Tg only, Up in MeCP2-Tg only	Up in MeCP2-Tg	*
227		ENSRNOG00000020936	191.539	217.042	166.035	0.764992	-0.386483	0.00237147	0.0465918	Nradd	ENSMUSG00000032491	Nradd|2610311B09Rik|BB104149|PLAIDD|NRDD	Activated by MeCP2
228		ENSRNOG00000013981	1350.56	1530.15	1170.96	0.765257	-0.385984	0.0018103	0.0379832	Ptpn5	ENSMUSG00000030854	Ptpn5|Step	Activated by MeCP2
229		ENSRNOG00000019692	3134.67	3550.96	2718.38	0.765532	-0.385465	0.000308739	0.00934245	Metrn	ENSMUSG00000002274	Metrn|1810034B16Rik	Activated by MeCP2
230		ENSRNOG00000008645	216.804	245.535	188.074	0.765974	-0.384632	0.00124702	0.0286338	Igfbp3	ENSMUSG00000020427	Igfbp3|AI649005|IGFBP-3		Down in MeCP2-Null
231		ENSRNOG00000001057	712.219	806.484	617.954	0.766232	-0.384147	0.00111891	0.0262683	Ctxn1	ENSMUSG00000048644	Ctxn1|BC028881		Down in MeCP2-Null, Up in MeCP2-Tg
232		ENSRNOG00000007454	339.175	383.691	294.659	0.76796	-0.380897	0.000167769	0.00580611	Aloxe3	ENSMUSG00000020892	Aloxe3|e-LOX-3	Activated by MeCP2	Down in MeCP2-Null, Up in MeCP2-Tg
233		ENSRNOG00000021063	482.779	545.93	419.627	0.768645	-0.37961	9.11724e-05	0.00349693	Grin2d	ENSMUSG00000002771	Grin2d|GluN2D|GluRepsilon4|NMDAR2D|NR2D	Activated by MeCP2	Down in MeCP2-Null, Up in MeCP2-Tg
234		ENSRNOG00000031100	1413.38	1597.32	1229.44	0.769687	-0.377656	1.9366e-07	1.85844e-05	Klhl1	ENSMUSG00000022076	Klhl1	Activated by MeCP2
235		ENSRNOG00000004040	504.545	570.136	438.953	0.769909	-0.377239	0.000835415	0.0208093	Abca8b	ENSMUSG00000020620	Abca8b|Abca8	Activated by MeCP2
236		ENSRNOG00000020444	1167.69	1317.68	1017.69	0.772334	-0.372703	6.33472e-07	5.31653e-05	Hcn3	ENSMUSG00000028051	Hcn3|Hac3	Activated by MeCP2	Down in MeCP2-Null, Up in MeCP2-Tg
237		ENSRNOG00000009350	2758.74	3113.09	2404.4	0.772351	-0.372672	6.62994e-08	7.29203e-06	Sez6	ENSMUSG00000000632	Sez6|D11Bhm177e|sez-6	Activated by MeCP2	Up in MeCP2-Tg
238		ENSRNOG00000019741	1859.23	2097.68	1620.78	0.772654	-0.372105	1.07692e-07	1.08082e-05	Isyna1	ENSMUSG00000019139	Isyna1|1300017C10Rik|AU018670	Activated by MeCP2
239		ENSRNOG00000020701	213.123	240.307	185.938	0.773751	-0.370059	0.00260037	0.0498291	Brca1	ENSMUSG00000017146	Brca1	Activated by MeCP2	Down in MeCP2-Null, Up in MeCP2-Tg
240		ENSRNOG00000005147	433.767	488.928	378.606	0.77436	-0.368923	0.000114675	0.00426262	Ccdc157	ENSMUSG00000051427	Ccdc157|4930562D19Rik	Activated by MeCP2
241		ENSRNOG00000024264	728.482	820.964	636	0.774698	-0.368293	4.09745e-06	0.00026087	Amz1	ENSMUSG00000050022	Amz1|6530401C20Rik	Activated by MeCP2	Down in MeCP2-Null
242		ENSRNOG00000013251	1201.52	1353.18	1049.86	0.775847	-0.366156	1.15593e-06	8.78321e-05	Trim24	ENSMUSG00000029833	Trim24|AI447469|Tif1a|A130082H20Rik|D430004I05Rik|TIF1alpha	Activated by MeCP2
243		ENSRNOG00000020519	1220.73	1374.12	1067.34	0.776739	-0.364498	2.58801e-05	0.00123685	Olfm2	ENSMUSG00000032172	Olfm2|A030009A06Rik	Activated by MeCP2	Down in MeCP2-Null
244		ENSRNOG00000020385	1471.64	1655.39	1287.88	0.777989	-0.362179	4.02272e-07	3.54928e-05	Fads3	ENSMUSG00000024664	Fads3|AI464531	Activated by MeCP2
245		ENSRNOG00000012447	606.202	681.836	530.568	0.778147	-0.361885	2.45811e-05	0.00118654	Setd6	ENSMUSG00000031671	Setd6|0610039J04Rik|3110004G14Rik|AI413388|C76402	Activated by MeCP2
246		ENSRNOG00000038571	359.102	403.873	314.332	0.778294	-0.361613	0.000385096	0.0111221	Fzd8	ENSMUSG00000036904	Fzd8|mFZ8|Fz8	Activated by MeCP2	Up in MeCP2-Tg
247		ENSRNOG00000006503	505.396	568.307	442.486	0.778604	-0.361038	7.66018e-05	0.00305988	Frmd3	ENSMUSG00000049122	Frmd3|9430066I12Rik|EPB41L4O|P410|4.1O	Activated by MeCP2	Down in MeCP2-Null, Up in MeCP2-Tg
248		ENSRNOG00000020657	557.577	626.883	488.272	0.778889	-0.36051	0.000284169	0.00876412	Shc1	ENSMUSG00000042626	Shc1|p66shc|ShcA|p66	Activated by MeCP2	Up in MeCP2-Tg
249		ENSRNOG00000018338	1130.97	1267.59	994.34	0.784432	-0.35028	3.24462e-06	0.000213533	Vwa1	ENSMUSG00000042116	Vwa1|4932416A11Rik|WARP	Activated by MeCP2
250		ENSRNOG00000012622	2108.28	2362.86	1853.7	0.784515	-0.350127	2.84337e-07	2.60411e-05	Mmp15	ENSMUSG00000031790	Mmp15|AI503551|Membrane type 2-MMP|MT2-MMP	Activated by MeCP2	Down in MeCP2-Null
251		ENSRNOG00000001528	23085.9	25873.4	20298.4	0.78453	-0.3501	5.43945e-09	7.98903e-07	Gap43	ENSMUSG00000047261	Gap43|Basp2|GAP-43|B-50|neuromodulin	Activated by MeCP2	Down in MeCP2-Null
252		ENSRNOG00000021338	8693.03	9742.34	7643.72	0.784588	-0.349993	1.06502e-08	1.46589e-06	Tmem132a	ENSMUSG00000024736	Tmem132a|Hspa5bp1|R74613|6720481D13Rik	Activated by MeCP2	Down in MeCP2-Null
253		ENSRNOG00000029165	1914.8	2145.91	1683.7	0.784608	-0.349955	0.000122383	0.00447375	Stx1a	ENSMUSG00000007207	Stx1a|HPC-1	Activated by MeCP2	Down in MeCP2-Null
254		ENSRNOG00000019041	2338.25	2616.02	2060.48	0.787638	-0.344394	0.000176165	0.00605318	Psme1	ENSMUSG00000022216	Psme1|AW413925|PA28a	Activated by MeCP2	Down in MeCP2-Null
255		ENSRNOG00000003209	1066.51	1193.17	939.853	0.787697	-0.344287	0.000695629	0.0180751	Pcp4l1	ENSMUSG00000038370	Pcp4l1|1500036F01Rik	Activated by MeCP2	Down in MeCP2-Null
256		ENSRNOG00000019698	2861.39	3200.19	2522.58	0.788261	-0.343254	1.45378e-05	0.000754285	Ssbp4	ENSMUSG00000070003	Ssbp4|AW743380|1210002E11Rik	Activated by MeCP2
257		ENSRNOG00000013102	847.182	947.222	747.141	0.788771	-0.342322	1.70201e-05	0.000863082	Entpd2	ENSMUSG00000015085	Entpd2|Cd39l1|NTPDase2	Change in MeCP2-Tg only, Up in MeCP2-Tg only
258		ENSRNOG00000002916	438.596	490.306	386.886	0.78907	-0.341774	0.000372751	0.0108567	Car4	ENSMUSG00000000805	Car4|AW456718|CA IV	Activated by MeCP2	Down in MeCP2-Null, Up in MeCP2-Tg
259		ENSRNOG00000021731	363.59	406.446	320.734	0.789119	-0.341686	0.000445249	0.0125435	N4bp3	ENSMUSG00000001053	N4bp3|C330016O10Rik	Activated by MeCP2	Down in MeCP2-Null
260		ENSRNOG00000011502	1146.77	1280.24	1013.3	0.791497	-0.337344	6.75363e-06	0.000394842	Col9a2	ENSMUSG00000028626	Col9a2|AI427499|Col9a-2		Down in MeCP2-Null, Up in MeCP2-Tg
261		ENSRNOG00000033026	654.652	730.743	578.561	0.791743	-0.336896	7.0565e-05	0.00287111	Dclk3	ENSMUSG00000032500	Dclk3|BC056929|Dcamkl3|Click-I, -II related	Activated by MeCP2
262		ENSRNOG00000014776	1552.19	1732.51	1371.87	0.79184	-0.33672	1.73278e-06	0.000123484	Adcy7	ENSMUSG00000031659	Adcy7|AA407758	Activated by MeCP2	Down in MeCP2-Null
263		ENSRNOG00000021013	1007.79	1124.3	891.268	0.792729	-0.3351	1.05466e-05	0.000569293	Stx3	ENSMUSG00000041488	Stx3|AA960228|AV006285|AW536415|Syn-3|syntaxin 3B|syntaxin 3A	Activated by MeCP2	Down in MeCP2-Null
264		ENSRNOG00000020467	287.976	321.248	254.704	0.792856	-0.33487	0.0019364	0.0399331	Nrep	ENSMUSG00000042834	Nrep|AI325076|D0H4S114|P311|SEZ17|Sez17|PTZ17	Activated by MeCP2	Down in MeCP2-Null, Up in MeCP2-Tg
265		ENSRNOG00000025448	1778.07	1981.95	1574.2	0.79427	-0.332299	1.66804e-06	0.000119578	Limd2	ENSMUSG00000040699	Limd2|0610025L06Rik|AI413966		Down in MeCP2-Null
266		ENSRNOG00000006789	1447.85	1613.65	1282.05	0.794505	-0.331872	3.2721e-06	0.000214755	DDIT3	ENSMUSG00000025408	Ddit3|CHOP10|chop|gadd153|C/EBP homoologous protein 10|CHOP-10	Activated by MeCP2
267		ENSRNOG00000015376	395.127	440.288	349.967	0.794859	-0.331228	0.000576149	0.0154309	Npas1	ENSMUSG00000001988	Npas1|bHLHe11|MOP5	Activated by MeCP2, RT-PCR Confirmed	Down in MeCP2-Null, Up in MeCP2-Tg
268		ENSRNOG00000013911	1239.1	1380.52	1097.67	0.795115	-0.330764	7.71989e-06	0.000439596	Nagk	ENSMUSG00000034744	Nagk|GlcNAc kinase	Activated by MeCP2
269		ENSRNOG00000016776	1273.3	1417.37	1129.23	0.796707	-0.32788	8.36077e-06	0.000473849	Extl1	ENSMUSG00000028838	Extl1|D430033M16Rik	Change in MeCP2-Tg only, Up in MeCP2-Tg only
270		ENSRNOG00000038001	2822.88	3141.07	2504.7	0.797403	-0.326619	7.41132e-07	6.07199e-05	Slc25a1	ENSMUSG00000003528	Slc25a1|1300019P08Rik|AI194714|2610100G11Rik|Dgsj|Slc20a3	Activated by MeCP2
271		ENSRNOG00000017220	1012.04	1125.85	898.224	0.797817	-0.32587	2.85493e-05	0.00134573	Tcirg1	ENSMUSG00000001750	Tcirg1|oc|Atp6i|ATP6a3|V-ATPase a3|OC-116|TIRC7	Activated by MeCP2
272		ENSRNOG00000037274	8820.86	9809.21	7832.52	0.798486	-0.32466	4.65426e-05	0.00201995	L1cam	ENSMUSG00000031391	L1cam|L1-NCAM|NCAM-L1|CD171|L1	Activated by MeCP2	Down in MeCP2-Null, Up in MeCP2-Tg
273		ENSRNOG00000000186	2447.54	2720.5	2174.59	0.799333	-0.323131	1.53685e-06	0.000110935	Tst	ENSMUSG00000044986	Tst|Rhodanese	Activated by MeCP2	Down in MeCP2-Null
274		ENSRNOG00000004132	5186.31	5760.01	4612.61	0.800799	-0.320489	4.18174e-07	3.66275e-05	Lasp1	ENSMUSG00000038366	Lasp1|Tg(Col1a1-lacZ)1Ngma|AA408629|Tg(11Col1a1)NG|Def-4|SH3P6	Activated by MeCP2	Down in MeCP2-Null
275		ENSRNOG00000014029	9928.85	11016.5	8841.16	0.802535	-0.317364	2.38589e-07	2.19347e-05	Klhl13	ENSMUSG00000036782	Klhl13|AI451128|D130072F20Rik|1200009K10Rik|Bklhd2	Activated by MeCP2
276		ENSRNOG00000028844	821.005	910.119	731.89	0.80417	-0.314428	8.54612e-05	0.00332017	Slc9a5	ENSMUSG00000014786	Slc9a5|Gm696|LOC277973	Activated by MeCP2
277		ENSRNOG00000018536	1446.27	1603.16	1289.38	0.804276	-0.314237	1.65221e-05	0.000841369	Pck2	ENSMUSG00000040618	Pck2|1810010O14Rik|9130022B02Rik	Activated by MeCP2
278		ENSRNOG00000004518	1682.21	1864.55	1499.87	0.80441	-0.313996	0.00114831	0.026724	Cacnb1	ENSMUSG00000020882	Cacnb1|Cchb1|Cchlb1	Activated by MeCP2	Down in MeCP2-Null
279		ENSRNOG00000025584	6622.18	7334.98	5909.39	0.805645	-0.311784	0.000138415	0.00493197	Agap2	ENSMUSG00000025422	Agap2|Centg1	Activated by MeCP2
280		ENSRNOG00000032307	915.045	1013.48	816.606	0.805741	-0.311612	8.4548e-05	0.00329532	Dsel	ENSMUSG00000038702	Dsel|9330132E09Rik	Activated by MeCP2
281		ENSRNOG00000031475	2109.36	2335.85	1882.86	0.806071	-0.311022	0.000176664	0.0060617	Col16a1	ENSMUSG00000040690	Col16a1|AI838662|2700007F12Rik|A530052M23Rik|[a]1 (XVI) collagen		Up in MeCP2-Tg	*
282		ENSRNOG00000032490	2024.7	2241.83	1807.58	0.806294	-0.310623	4.42023e-06	0.00027741	Cdh7	ENSMUSG00000026312	Cdh20|Cdh7|Cdh7|9330156F07Rik|CDH7L1	Activated by MeCP2, Change in MeCP2-Null only, Down in MeCP2-Null only
283		ENSRNOG00000018730	1028.49	1138.38	918.588	0.806923	-0.309497	4.3679e-05	0.00190597	Pvrl2	ENSMUSG00000062300	Pvrl2|Pvs|Pvr|AI325026|AI987993|Cd112|nectin-2|MPH		Down in MeCP2-Null
284		ENSRNOG00000015085	654.835	724.679	584.991	0.807242	-0.308927	0.000950666	0.0231534	Dmpk	ENSMUSG00000030409	Dmpk|Dm15|DM	Activated by MeCP2
285		ENSRNOG00000021855	383.2	423.612	342.788	0.809202	-0.305429	0.00141349	0.0314242	Kcp	ENSMUSG00000059022	Kcp|Crim2|AW060220|Gm793|KCP|LOC333088		Down in MeCP2-Null, Up in MeCP2-Tg
286		ENSRNOG00000015997	663.697	733.672	593.722	0.809247	-0.305347	0.000285075	0.00878081	Ccdc106	ENSMUSG00000035228	Ccdc106|BC018462	Activated by MeCP2
287		ENSRNOG00000021781	1109.27	1226.16	992.377	0.809336	-0.305189	4.70269e-05	0.00203364	Camk1	ENSMUSG00000030272	Camk1|D6Ertd263e|AI505105|CaMKIalpha	Activated by MeCP2
288		ENSRNOG00000008137	1148.71	1268.66	1028.75	0.810897	-0.30241	0.00128643	0.0290951	Cdk18	ENSMUSG00000026437	Cdk18|Pctk3|AA682070	Activated by MeCP2
289		ENSRNOG00000016508	566.01	625.074	506.946	0.811017	-0.302195	0.00110665	0.0260312	Palmd	ENSMUSG00000033377	Palmd|4631423C22Rik|PALML		Up in MeCP2-Tg	*
290		ENSRNOG00000002963	725.376	801.029	649.724	0.811111	-0.302028	0.000203666	0.00678519	C1ql1	ENSMUSG00000045532	C1ql1|C1qrf	Activated by MeCP2	Down in MeCP2-Null, Up in MeCP2-Tg
291		ENSRNOG00000019737	2536.69	2800.61	2272.76	0.811524	-0.301294	7.66561e-06	0.000437539	Sema4a	ENSMUSG00000028064	Sema4a|AI132332|Semab|SemB	Activated by MeCP2	Down in MeCP2-Null, Up in MeCP2-Tg
292		ENSRNOG00000003374	1137.47	1255.74	1019.2	0.811633	-0.3011	6.07721e-05	0.0025461	Ccdc85a	ENSMUSG00000032878	Ccdc85a|E030025D05Rik	Activated by MeCP2
293		ENSRNOG00000017704	791.675	873.206	710.144	0.813261	-0.298209	0.000220907	0.00721001	Sema3f	ENSMUSG00000034684	Sema3f|Semak|Sema IV	Activated by MeCP2	Down in MeCP2-Null, Up in MeCP2-Tg
294		ENSRNOG00000020440	3679.93	4058.39	3301.47	0.813493	-0.297798	3.48966e-06	0.000227177	Fads2	ENSMUSG00000024665	Fads2|Fadsd2|2900042M13Rik	Activated by MeCP2
295		ENSRNOG00000019639	1009.96	1113.19	906.725	0.81453	-0.29596	0.000123733	0.00450888	Pgpep1	ENSMUSG00000056204	Pgpep1|2810003H13Rik|PGP-I|Pcp	Activated by MeCP2
296		ENSRNOG00000016827	3702.77	4079.93	3325.6	0.815112	-0.294929	4.83532e-06	0.000298912	Slc38a3	ENSMUSG00000010064	Slc38a3|0610012J02Rik|D9Ucla2|Snat3	Activated by MeCP2
297		ENSRNOG00000018200	5910.41	6506.74	5314.08	0.816704	-0.292114	7.37329e-05	0.00297987	Gad2	ENSMUSG00000026787	Gad2|Gad-2|6330404F12Rik|GAD(65)|GAD65	Activated by MeCP2, RT-PCR Confirmed
298		ENSRNOG00000012804	715.768	787.984	643.552	0.816707	-0.29211	0.000378527	0.010985	C1qc	ENSMUSG00000036896	C1qc|AI385742|C1qg	Activated by MeCP2
299		ENSRNOG00000003661	2534.12	2789.12	2279.11	0.817144	-0.291338	1.30615e-05	0.000691457	Hn1	ENSMUSG00000020737	Hn1	Activated by MeCP2
300		ENSRNOG00000018122	1811.62	1992.51	1630.73	0.818432	-0.289066	2.7649e-05	0.00130585	Fbxo23	ENSMUSG00000025875	Tspan17|Tm4sf17|2210021G21Rik|Fbxo23|AI047581	Activated by MeCP2	Down in MeCP2-Null
301		ENSRNOG00000002190	560.187	615.968	504.406	0.818884	-0.28827	0.00126484	0.028878	RGD1563065	ENSMUSG00000090061	Nwd2|3110047P20Rik|B830017A01Rik		Down in MeCP2-Null
302		ENSRNOG00000037462	867.723	953.9	781.546	0.819316	-0.287508	0.000357404	0.0105242	Eml6	ENSMUSG00000044072	Eml6|C230094A16Rik|2900083P10Rik	Activated by MeCP2
303		ENSRNOG00000020480	10744	11807.5	9680.58	0.819868	-0.286536	3.13302e-06	0.000207321	Fads1	ENSMUSG00000010663	Fads1|AI317215|A930006B21Rik|0710001O03Rik	Activated by MeCP2
304		ENSRNOG00000010784	6461.53	7100.2	5822.86	0.820098	-0.286132	4.75878e-06	0.000296955	Scg3	ENSMUSG00000032181	Scg3|Chgd|AI385542|1B1075|SgIII	Change in MeCP2-Null only, Down in MeCP2-Null only
305		ENSRNOG00000019215	6074.42	6671.46	5477.38	0.821018	-0.284515	5.96996e-06	0.00035682	CD151	ENSMUSG00000025510	Cd151|Tspan24|SFA-1|PETA-3	Activated by MeCP2
306		ENSRNOG00000020684	5046.09	5540.81	4551.38	0.821428	-0.283794	9.87992e-06	0.000538411	Vat1	ENSMUSG00000034993	Vat1|VAT-1	Activated by MeCP2	Up in MeCP2-Tg
307		ENSRNOG00000029810	1067.26	1171.62	962.898	0.821849	-0.283055	0.000217664	0.00712346	Tspan4	ENSMUSG00000025511	Tspan4|Tm4sf7|D130042I01Rik|AI325509|AI746565|novel antigen 2|NAG-2|Tspan-4	Activated by MeCP2
308		ENSRNOG00000012302	1473.13	1616.74	1329.53	0.822355	-0.282167	0.000363388	0.0106483	Gucy1a3	ENSMUSG00000033910	Gucy1a3|1200016O07Rik|sGC-alpha1|alpha 1 sGC	Activated by MeCP2
309		ENSRNOG00000036699	663.551	728.189	598.912	0.822468	-0.281969	0.00122552	0.0282371	RGD1306926	ENSMUSG00000025384	2310003H01Rik	Activated by MeCP2
310		ENSRNOG00000008964	1010.43	1108.43	912.425	0.823166	-0.280744	0.000344185	0.0102284	Tep1	ENSMUSG00000006281	Tep1|Tp1	Activated by MeCP2	Down in MeCP2-Null
311		ENSRNOG00000043185	1189.21	1304.53	1073.88	0.823193	-0.280697	0.00105628	0.0252156	Cntnap5c	ENSMUSG00000070695	Cntnap5a|EG636808|Caspr5-1	Activated by MeCP2
312		ENSRNOG00000022623	1035.25	1134.95	935.556	0.824316	-0.278731	0.000287708	0.0088506	Ttll12	ENSMUSG00000016757	Ttll12|BC055368	Activated by MeCP2
313		ENSRNOG00000027257	587.254	643.543	530.965	0.825064	-0.277422	0.00134378	0.0301656	Gmip	ENSMUSG00000036246	Gmip|5031419I10Rik	Activated by MeCP2	Down in MeCP2-Null, Up in MeCP2-Tg
314		ENSRNOG00000006508	536.47	587.872	485.067	0.825124	-0.277318	0.00189632	0.0393425	Thnsl2	ENSMUSG00000054474	Thnsl2|BC051244|TSH2	Change in MeCP2-Null only, Down in MeCP2-Null only
315		ENSRNOG00000019435	5072.33	5556.41	4588.24	0.825756	-0.276212	0.000111866	0.00417756	Psd	ENSMUSG00000037126	Psd|1110007H17Rik|Psdl|Efa6a|Efa6	Activated by MeCP2	Down in MeCP2-Null
316		ENSRNOG00000008943	6606.08	7235.42	5976.74	0.826039	-0.275718	0.00128297	0.0290659	Penk	ENSMUSG00000045573	Penk-rs|Penk2|Penk|Penk|Penk1|AI326464|PPA|ENK	Activated by MeCP2	Down in MeCP2-Null, Up in MeCP2-Tg
317		ENSRNOG00000005723	1352.99	1481.8	1224.18	0.826142	-0.275538	0.0022449	0.0445457	GRIN3A	ENSMUSG00000039579	Grin3a|A830097C19Rik|NMDAR-L|NR3A	Activated by MeCP2	Down in MeCP2-Null
318		ENSRNOG00000021644	460.716	504.395	417.037	0.826806	-0.274378	0.00255194	0.0490963	Slc15a3	ENSMUSG00000024737	Slc15a3|Ci1|cI-1		Down in MeCP2-Null
319		ENSRNOG00000015625	1662.43	1819.97	1504.88	0.826873	-0.274262	6.97079e-05	0.00284104	MGC116202	ENSMUSG00000014837	4931428F04Rik|AI426165	Activated by MeCP2
320		ENSRNOG00000018992	1131.54	1238.2	1024.88	0.827715	-0.272795	0.00114404	0.0266699	Dpysl3	ENSMUSG00000024501	Dpysl3|Ulip|TUC4|CRMP-4|Ulip1	Activated by MeCP2
321		ENSRNOG00000006359	1043	1140.71	945.29	0.828685	-0.271104	0.000341774	0.0101891	Galk1	ENSMUSG00000020766	Galk1|AA409894|Gk|Glk|Glk1|GALK1|GK	Activated by MeCP2
322		ENSRNOG00000007650	4637.88	5069.39	4206.37	0.829757	-0.269239	2.5954e-05	0.00123793	Cd63	ENSMUSG00000025351	Cd63|C75951|Tspan30|ME491	Activated by MeCP2
323		ENSRNOG00000009982	4545.12	4967.69	4122.55	0.829873	-0.269037	0.000160996	0.00560391	Pnp	ENSMUSG00000068417	Pnp2	Activated by MeCP2
324		ENSRNOG00000009982	4545.12	4967.69	4122.55	0.829873	-0.269037	0.000160996	0.00560391	Pnp	ENSMUSG00000021871	Pnp|Pnp1|AL024301|Np|Np-1|Np-2|AU015798	Activated by MeCP2
325		ENSRNOG00000015679	691.468	755.512	627.425	0.830463	-0.268013	0.0014592	0.0322457	Dok4	ENSMUSG00000040631	Dok4	Activated by MeCP2	Down in MeCP2-Null
326		ENSRNOG00000011251	673.972	736.304	611.64	0.83069	-0.267618	0.00147882	0.0325598	Hcrtr2	ENSMUSG00000032360	Hcrtr2|mOX2bR|mOX2aR|mOXR2|OX2r	Activated by MeCP2, RT-PCR Confirmed	Down in MeCP2-Null
327		ENSRNOG00000009195	2183.68	2385.57	1981.78	0.830737	-0.267536	8.3793e-05	0.00327119	Tnks1bp1	ENSMUSG00000033955	Tnks1bp1|TAB182	Activated by MeCP2
328		ENSRNOG00000006228	4816.89	5260.55	4373.24	0.831328	-0.26651	3.3201e-05	0.00152326	Pdia4	ENSMUSG00000025823	Pdia4|Cai|AI987846|Erp72|U48620|ERp72	Activated by MeCP2
329		ENSRNOG00000007369	6830.7	7457.73	6203.67	0.831845	-0.265613	0.00129133	0.0291786	Shisa4	ENSMUSG00000041889	Shisa4|Tmem58|9330132O05Rik	Activated by MeCP2
330		ENSRNOG00000013621	1838.77	2007.14	1670.4	0.832225	-0.264955	0.000132266	0.00475506	Rnd1	ENSMUSG00000054855	Rnd1|A830014L09Rik|Arhs	Activated by MeCP2
331		ENSRNOG00000006394	793.347	865.799	720.896	0.832637	-0.26424	0.00108096	0.0256019	Tbc1d10a	ENSMUSG00000034412	Tbc1d10a|AI447804|Tbc1d10|EPI64	Activated by MeCP2
332		ENSRNOG00000018697	3398.12	3707.97	3088.28	0.832875	-0.263827	4.51224e-05	0.0019654	Abcb6	ENSMUSG00000026198	Abcb6|1200005B17Rik	Activated by MeCP2
333		ENSRNOG00000011714	1170.93	1277.65	1064.22	0.832948	-0.263701	0.00128393	0.0290659	Sat2	ENSMUSG00000069835	Sat2|2610016A03Rik|SSAT2|SSAT-2	Activated by MeCP2
334		ENSRNOG00000021054	2845.64	3104.71	2586.58	0.833114	-0.263414	6.54004e-05	0.0027067	Men1	ENSMUSG00000024947	Men1|AW045611|menin	Activated by MeCP2
335		ENSRNOG00000008996	1941.34	2117.96	1764.72	0.833214	-0.263241	0.000441625	0.012456	Dpysl5	ENSMUSG00000029168	Dpysl5|CRMP-5|CRAM|Crmp5	Activated by MeCP2
336		ENSRNOG00000016252	739.302	806.293	672.312	0.833831	-0.262173	0.00158851	0.0343777	Mblac2	ENSMUSG00000051098	Mblac2|2900024O10Rik	Activated by MeCP2
337		ENSRNOG00000004940	1440.43	1570.91	1309.95	0.833882	-0.262085	0.000260941	0.00819464	Rnf215	ENSMUSG00000003581	Rnf215|0610009J22Rik|C77903|AW557025	Activated by MeCP2
338		ENSRNOG00000008106	1026.47	1119.4	933.54	0.833963	-0.261944	0.000497954	0.0137516	Shmt2	ENSMUSG00000025403	Shmt2|AA408223|2700043D08Rik|AA986903	Activated by MeCP2
339		ENSRNOG00000007905	1341.68	1462.92	1220.44	0.834245	-0.261458	0.000329437	0.00989421	Itga7	ENSMUSG00000025348	Itga7|[a]7|alpha7	Activated by MeCP2	Up in MeCP2-Tg
340		ENSRNOG00000020989	790.844	862.159	719.53	0.834568	-0.260899	0.000898385	0.022036	Tm7sf2	ENSMUSG00000024799	Tm7sf2|3110041O18Rik|ANG1	Activated by MeCP2	Down in MeCP2-Null, Up in MeCP2-Tg
341		ENSRNOG00000004212	711.327	775.111	647.542	0.835418	-0.25943	0.00146417	0.0323062	Fbxw9	ENSMUSG00000008167	Fbxw9|1110017H11Rik|Fbw9	Activated by MeCP2
342		ENSRNOG00000016367	702.767	765.251	640.283	0.836697	-0.257223	0.00215971	0.0432886	Vasp	ENSMUSG00000030403	Vasp|AA107290		Up in MeCP2-Tg	*
343		ENSRNOG00000007332	673.554	733.279	613.829	0.837102	-0.256525	0.00186548	0.0388701	Sstr3	ENSMUSG00000044933	Sstr3|Smstr3|Smstr-3|sst3		Down in MeCP2-Null
344		ENSRNOG00000005326	1731.24	1884.25	1578.23	0.837594	-0.255677	0.000270061	0.00843705	Cnrip1	ENSMUSG00000044629	Cnrip1|1500041B16Rik|3110054C06Rik|5330437A18Rik|AI854501	Activated by MeCP2
345		ENSRNOG00000004659	904.686	984.49	824.881	0.837877	-0.255189	0.00133449	0.0299849	Creld2	ENSMUSG00000023272	Creld2|5730592L21Rik|C85758	Activated by MeCP2
346		ENSRNOG00000037291	4703.06	5117.22	4288.9	0.838132	-0.254751	0.0022197	0.0442233	Plxnb3	ENSMUSG00000031385	Plxnb3|Plxn6|AI451018	Activated by MeCP2
347		ENSRNOG00000020636	1868.73	2031.79	1705.68	0.839499	-0.2524	0.000295929	0.00905723	Spint2	ENSMUSG00000074227	Spint2|AL024025|C76321|HAI-2	Activated by MeCP2	Down in MeCP2-Null
348		ENSRNOG00000002397	1071.6	1164.9	978.312	0.839827	-0.251835	0.000814051	0.0204251	Slc30a10	ENSMUSG00000026614	Slc30a10|E130106K10Rik|Gm212	Activated by MeCP2
349		ENSRNOG00000031789	12467.8	13550.2	11385.4	0.840239	-0.251128	3.94776e-05	0.00176484	Rangap1	ENSMUSG00000022391	Rangap1|C79654|Fug1	Activated by MeCP2
350		ENSRNOG00000013654	3475.66	3776.06	3175.26	0.840892	-0.250007	0.000371887	0.0108567	Cbln2	ENSMUSG00000024647	Cbln2|6330593N19Rik	Activated by MeCP2
351		ENSRNOG00000018789	3025.84	3287.25	2764.43	0.840958	-0.249895	0.000190158	0.00641504	Asic1	ENSMUSG00000023017	Asic1|Accn2|B530003N02Rik|AI843610|ASICalpha|ASIC1 beta|ASIC1a|ASIC|BNaC2	Activated by MeCP2
352		ENSRNOG00000020848	1297.04	1408.67	1185.41	0.841511	-0.248946	0.000593848	0.0158757	Adck4	ENSMUSG00000003762	Adck4|0610012P18Rik	Activated by MeCP2	Up in MeCP2-Tg
353		ENSRNOG00000016845	1124.14	1220.58	1027.7	0.841983	-0.248136	0.000994185	0.0240673	Gabra3	ENSMUSG00000031343	Gabra3|Gabra-3	Activated by MeCP2, RT-PCR Confirmed
354		ENSRNOG00000013555	890.702	966.939	814.465	0.842313	-0.247572	0.00179024	0.0377597	Ankrd55	ENSMUSG00000049985	Ankrd55|C030011J08Rik	Change in MeCP2-Null only, Down in MeCP2-Null only
355		ENSRNOG00000043388	1774.22	1924.59	1623.85	0.84374	-0.24513	0.000471583	0.0131622	Irf3	ENSMUSG00000003184	Irf3|C920001K05Rik|IRF-3	Change in MeCP2-Tg only, Up in MeCP2-Tg only
356		ENSRNOG00000021887	1165.06	1263.24	1066.87	0.844553	-0.24374	0.00100673	0.0242978	Cyb561d2	ENSMUSG00000037190	Cyb561d2|AW049681|Tsp10|101F6 protein	Activated by MeCP2
357		ENSRNOG00000037229	783.252	849.013	717.49	0.845087	-0.242828	0.00228897	0.0451181	Gmppb	ENSMUSG00000070284	Gmppb|AI317178	Activated by MeCP2
358		ENSRNOG00000016892	2028.29	2196.96	1859.62	0.846451	-0.240501	0.000367196	0.0107468	Nr2f6	ENSMUSG00000002393	Nr2f6|AV090102|Erbal2|COUP-TF3|EAR2	Activated by MeCP2
359		ENSRNOG00000006646	4265.13	4619.4	3910.86	0.846618	-0.240217	0.000299103	0.00913116	Vopp1	ENSMUSG00000037788	Vopp1|AW146242	Activated by MeCP2
360		ENSRNOG00000014375	7263.64	7866.44	6660.85	0.846742	-0.240005	0.00173014	0.0367172	Bai2	ENSMUSG00000028782	Bai2	Activated by MeCP2
361		ENSRNOG00000013282	865.123	936.618	793.629	0.847335	-0.238996	0.00193562	0.0399331	Mctp1-ps1	ENSMUSG00000021596	Mctp1|2810465F10Rik	Change in MeCP2-Null only, Down in MeCP2-Null only
362		ENSRNOG00000002960	1113.25	1205.21	1021.3	0.847401	-0.238883	0.00137905	0.0308423	Ndp	ENSMUSG00000040138	Ndp|Ndph|Norrin|NDP|ND	Activated by MeCP2
363		ENSRNOG00000022514	1213.53	1313.15	1113.91	0.848274	-0.237398	0.00110308	0.025998	Tor2a	ENSMUSG00000009563	Tor2a	Activated by MeCP2
364		ENSRNOG00000002434	1491.23	1613.28	1369.18	0.848694	-0.236684	0.000824538	0.0206237	Tmem100	ENSMUSG00000069763	Tmem100|AV011897|1810057C19Rik	Change in MeCP2-Null only, Down in MeCP2-Null only
365		ENSRNOG00000021390	1138.7	1231.66	1045.75	0.849053	-0.236074	0.00183854	0.0384085	Meis3	ENSMUSG00000041420	Meis3|Mrg2|AI573393	Activated by MeCP2
366		ENSRNOG00000004276	1685.91	1823.41	1548.41	0.849179	-0.235859	0.00178468	0.0376754	Itga3	ENSMUSG00000001507	Itga3|AA407068|alpha3-integrin|VLA-3 alpha 3	Activated by MeCP2
367		ENSRNOG00000001314	2750.16	2974.46	2525.85	0.849181	-0.235856	0.00035627	0.0105156	Fam20c	ENSMUSG00000025854	Fam20c|BC004044|C76981|DMP4	Activated by MeCP2
368		ENSRNOG00000005248	1785.62	1931.14	1640.1	0.849291	-0.235669	0.000712409	0.0183921	Slc1a4	ENSMUSG00000020142	Slc1a4|AW045657|ASCT1	Activated by MeCP2
369		ENSRNOG00000009181	983.715	1062.41	905.018	0.851851	-0.231327	0.00250397	0.0484444	Dleu7	ENSMUSG00000048281	Dleu7|BC038059	Activated by MeCP2
370		ENSRNOG00000020673	4812.61	5196.64	4428.57	0.852199	-0.230738	0.000289101	0.0088821	Pbxip1	ENSMUSG00000042613	Pbxip1|4732463H20Rik	Activated by MeCP2	Up in MeCP2-Tg
371		ENSRNOG00000011989	8319.33	8981.81	7656.85	0.852484	-0.230255	0.00170473	0.0363379	Vat1l	ENSMUSG00000046844	Vat1l|AI427515	Change in MeCP2-Null only, Down in MeCP2-Null only
372		ENSRNOG00000023910	1642.34	1772.97	1511.7	0.852641	-0.22999	0.00109783	0.025925	Man2b1	ENSMUSG00000005142	Man2b1|AW107687|lysosomal alpha-mannosidase	Activated by MeCP2
373		ENSRNOG00000018399	1697.13	1831.81	1562.45	0.852955	-0.229458	0.001036	0.02483	Cpne6	ENSMUSG00000022212	Cpne6|AU067659|BB076446|neuronal copine	Activated by MeCP2	Down in MeCP2-Null
374		ENSRNOG00000010803	2092.56	2257.92	1927.2	0.853528	-0.22849	0.00112557	0.0263733	Gabra5	ENSMUSG00000055078	Gabra5|A230018I05Rik	Activated by MeCP2
375		ENSRNOG00000025518	2117.98	2284.23	1951.73	0.854435	-0.226957	0.00101659	0.024451	Lrrc16b	ENSMUSG00000022211	Lrrc16b|BC036313	Activated by MeCP2
376		ENSRNOG00000036667	1116.75	1204.21	1029.28	0.854733	-0.226455	0.00253703	0.0489266	Hexdc	ENSMUSG00000039307	Hexdc|BC069960	Activated by MeCP2
377		ENSRNOG00000006984	1926.67	2077.3	1776.04	0.854975	-0.226046	0.000980592	0.023786	Mapk11	ENSMUSG00000053137	Mapk11|Prkm11|p38beta|Sapk2|P38b	Activated by MeCP2	Down in MeCP2-Null
378		ENSRNOG00000007060	1791.47	1930.96	1651.98	0.855523	-0.225121	0.00125934	0.0288342	Plin2	ENSMUSG00000028494	Plin2|AA407157|Adrp|Adfp|adipophilin|ADPH	Activated by MeCP2
379		ENSRNOG00000019977	5622.95	6058.86	5187.04	0.856108	-0.224136	0.000501697	0.013795	Ptprf	ENSMUSG00000033295	Ptprf|AA591035|RPTP-LAR|LAR	Activated by MeCP2
380		ENSRNOG00000011129	3645.04	3925.5	3364.57	0.857106	-0.222455	0.000678589	0.017728	Arhgef40	ENSMUSG00000004562	Arhgef40|E130112L23Rik|Gm669	Activated by MeCP2
381		ENSRNOG00000000257	1845.88	1987.62	1704.14	0.857379	-0.221996	0.00147785	0.0325598	Smpd3	ENSMUSG00000031906	Smpd3|fro|AI427456|AW537966|4631433G07Rik|neutral sphingomyelinase II|nSMase2	Activated by MeCP2
382		ENSRNOG00000016043	36650.8	39458.4	33843.2	0.857694	-0.221465	0.000265966	0.00833072	Aqp4	ENSMUSG00000024411	Aqp4|aquaporin-4	Change in MeCP2-Null only, Down in MeCP2-Null only
383		ENSRNOG00000011927	4363.47	4696.08	4030.85	0.858344	-0.220373	0.000560387	0.0151661	Sdc3	ENSMUSG00000025743	Sdc3|Synd3|syn-3	Activated by MeCP2
384		ENSRNOG00000014010	1488.23	1601.07	1375.4	0.859049	-0.219188	0.00251416	0.0486024	Gfra2	ENSMUSG00000022103	Gfra2|GFR alpha-2|GFR alpha 2	Activated by MeCP2	Down in MeCP2-Null
385		ENSRNOG00000003892	16778.4	18035.5	15521.4	0.860602	-0.216581	0.000306893	0.00929828	Myl6b	NA		Activated by MeCP2
386		ENSRNOG00000031849	4264.59	4576.38	3952.8	0.86374	-0.211331	0.000898331	0.022036	RGD1310110	ENSMUSG00000036242	3632451O06Rik|AU067705	Activated by MeCP2
387		ENSRNOG00000018798	18824.6	20192.5	17456.7	0.864515	-0.210038	0.000424665	0.0120482	Bcan	ENSMUSG00000004892	Bcan|Cspg7	Activated by MeCP2
388		ENSRNOG00000016265	2381.85	2553.8	2209.91	0.865344	-0.208655	0.00151598	0.0331055	Acsl5	ENSMUSG00000024981	Acsl5|1700030F05Rik|Facl5	Change in MeCP2-Null only, Down in MeCP2-Null only
389		ENSRNOG00000024636	2459.15	2635.94	2282.35	0.865858	-0.207798	0.00215278	0.0432477	Gpr85	ENSMUSG00000048216	Gpr85|2900026B03Rik	Activated by MeCP2
390		ENSRNOG00000016143	5813.14	6222.53	5403.75	0.868418	-0.203539	0.00130172	0.0293308	Gpr162	ENSMUSG00000038390	Gpr162|BC031437|Grca|A-2	Activated by MeCP2
391		ENSRNOG00000016924	24572.2	26287.4	22857	0.869503	-0.201738	0.00061605	0.0163293	Acly	ENSMUSG00000020917	Acly|A730098H14Rik|AW538652	Change in MeCP2-Null only, Down in MeCP2-Null only
392		ENSRNOG00000015397	3892.6	4161.26	3623.94	0.870875	-0.199462	0.00142451	0.0315659	Cpne7	ENSMUSG00000034796	Cpne7|AW047065	Activated by MeCP2
393		ENSRNOG00000007364	4422.34	4727.31	4117.38	0.870978	-0.199292	0.00151885	0.0331381	Rab15	ENSMUSG00000021062	Rab15|2310012G06Rik|AI840042	Activated by MeCP2
394		ENSRNOG00000019638	4174.47	4461.39	3887.56	0.871378	-0.198629	0.00180805	0.0379689	Lmna	ENSMUSG00000028063	Lmna|Dhe|lamin A/C	Activated by MeCP2
395		ENSRNOG00000003464	3996.74	4269.72	3723.76	0.872131	-0.197383	0.00198745	0.040593	Hid1	ENSMUSG00000034586	Hid1|C630004H02Rik	Activated by MeCP2
396		ENSRNOG00000009113	6803.09	7262.94	6343.24	0.873371	-0.195334	0.001888	0.0392037	Marcksl1	ENSMUSG00000047945	Marcksl1|Mlp|AL022768|AW536807|Macs-2|Macs-3|Macs2|Macs3|AW215397|Mrp|F52|MacMARCKS|D4Bc1	Activated by MeCP2	Down in MeCP2-Null, Up in MeCP2-Tg
397		ENSRNOG00000000821	35347.5	37522.7	33172.4	0.884063	-0.177778	0.00259284	0.0497242	Tubb5	ENSMUSG00000001525	Tubb5|AA408537|AI596182|B130022C14Rik	Activated by MeCP2

## Sheet: ST2
Supplementary Material Table ST2. Up common rat-mouse: list of up-regulated gene expression changes in Mecp2 ZFN/y rat hypothalamus that were "repressed" in the hypothalamus of MeCP2 mouse models.
	ID	baseMean	baseMean +/y	baseMean ZFN/y	Fold Change	log2FoldChange	P value	Adjusted P value	Final Symbol	M.musculus_homolog_ensembl_gene	Alias	Defined in mouse hypothalamus (Chahrour, 2008)	Defined in mouse hypothalamus (Chen 2015)	Only Oberved in TG mice
1	ENSRNOG00000006471	3245.74	1949.17	4542.32	2.33039	1.22057	0.00241223	0.0472762	Pvalb	ENSMUSG00000005716	Pvalb|Pva|Parv|PV	Repressed by MeCP2	Down in MeCP2-Tg, Up in MeCP2-Null
2	ENSRNOG00000029980	380.953	236.003	525.904	2.22838	1.156	0.000120646	0.00443246	Zbtb16	ENSMUSG00000066687	Zbtb16|Zfp145|lu|AI467657|Green's luxoid|PLZF	Change in MeCP2-Null only, Up in MeCP2-Null only
3	ENSRNOG00000025273	132.851	86.1642	179.539	2.08368	1.05913	1.08274e-12	3.72571e-10	L3mbtl4	ENSMUSG00000041565	L3mbtl4|A730037L19Rik|D930040M24Rik		Down in MeCP2-Tg, Up in MeCP2-Null
4	ENSRNOG00000001152	180.308	117.378	243.238	2.07226	1.05121	2.87843e-11	7.29817e-09	Glp1r	ENSMUSG00000024027	Glp1r|GLP1Rc|GLP-1R	Repressed by MeCP2	Up in MeCP2-Null
5	ENSRNOG00000010259	66.7199	44.4386	89.0011	2.00279	1.00201	0.000736368	0.018849	Esrrb	ENSMUSG00000021255	Esrrb|Err2|ERRb|ERR2|Estrrb		Down in MeCP2-Tg, Up in MeCP2-Null
6	ENSRNOG00000005053	1340.9	903.66	1778.13	1.9677	0.97651	1.04097e-09	1.83021e-07	Egln3	ENSMUSG00000035105	Egln3|2610021G09Rik|AI505553|AI648162|Hif-p4h-3|Phd3|SM-20	Repressed by MeCP2	Down in MeCP2-Tg, Up in MeCP2-Null
7	ENSRNOG00000001103	708.579	490.198	926.959	1.89099	0.919141	5.58107e-28	1.68039e-24	Sdk1	ENSMUSG00000039683	Sdk1|6720466O15Rik	Repressed by MeCP2	Down in MeCP2-Tg, Up in MeCP2-Null
8	ENSRNOG00000015357	558.348	387.606	729.091	1.88101	0.911509	1.51077e-24	3.30817e-21	Bmper	ENSMUSG00000031963	Bmper|3110056H04Rik|crossveinless-2|Crim3|CV-2|Cv2	Repressed by MeCP2	Down in MeCP2-Tg, Up in MeCP2-Null
9	ENSRNOG00000026679	3221.6	2246.09	4197.12	1.86863	0.901984	0.00061757	0.0163293	Scn4b	ENSMUSG00000046480	Scn4b|Gm1471|LOC384934	Change in MeCP2-Tg only, Down in MeCP2-Tg only	Down in MeCP2-Tg, Up in MeCP2-Null	*
10	ENSRNOG00000002142	5861.58	4213.65	7509.5	1.78218	0.833646	1.04301e-33	6.28074e-30	Cds1	ENSMUSG00000029330	Cds1|4833409J18Rik|AW125888|AI314024|phosphatidate cytidylyltransferase		Down in MeCP2-Tg, Up in MeCP2-Null
11	ENSRNOG00000012512	224.228	161.526	286.93	1.77637	0.828935	5.50507e-12	1.67849e-09	Nexn	ENSMUSG00000039103	Nexn|AA553326|1110046H09Rik|nF actin binding protein	Repressed by MeCP2	Down in MeCP2-Tg, Up in MeCP2-Null
12	ENSRNOG00000004874	2273.1	1668.71	2877.5	1.72438	0.786081	1.01816e-30	4.08739e-27	Flrt3	ENSMUSG00000051379	Flrt3|5530600M07Rik|C430047I10Rik	Repressed by MeCP2	Down in MeCP2-Tg, Up in MeCP2-Null
13	ENSRNOG00000022523	1428.96	1060.92	1797	1.69381	0.760276	3.49098e-05	0.00159558	Fkbp5	ENSMUSG00000024222	Fkbp5|D17Ertd592e|Dit1|FKBP51	Repressed by MeCP2	Down in MeCP2-Tg, Up in MeCP2-Null
14	ENSRNOG00000027145	1588.87	1197.58	1980.16	1.65347	0.725499	6.63517e-09	9.68614e-07	Rora	ENSMUSG00000032238	Rora|9530021D13Rik|sg|nmf267|tmgc26|Nr1f1	Repressed by MeCP2	Down in MeCP2-Tg, Up in MeCP2-Null
15	ENSRNOG00000012802	5722.13	4333.84	7110.41	1.64067	0.714286	1.37748e-09	2.35314e-07	Tenm3	ENSMUSG00000031561	Tenm3|Odz3|2610100B16Rik|Ten-m3	Repressed by MeCP2, RT-PCR Confirmed	Down in MeCP2-Tg, Up in MeCP2-Null
16	ENSRNOG00000006591	360.345	273.306	447.385	1.63694	0.711001	2.99259e-09	4.74228e-07	Fam163b	ENSMUSG00000009216	Fam163b|C630035N08Rik	Repressed by MeCP2	Down in MeCP2-Tg, Up in MeCP2-Null
17	ENSRNOG00000033134	482.113	370.067	594.158	1.60554	0.683059	1.25789e-13	5.22392e-11	Mef2c	ENSMUSG00000005583	Mef2c|AV011172|5430401D19Rik|9930028G15Rik	Repressed by MeCP2, RT-PCR Confirmed	Down in MeCP2-Tg, Up in MeCP2-Null
18	ENSRNOG00000007551	3792.2	2919.99	4664.41	1.59741	0.67573	2.27318e-12	7.39919e-10	Inadl	ENSMUSG00000061859	Inadl|Cipp|Patj	Change in MeCP2-Tg only, Down in MeCP2-Tg only	Down in MeCP2-Tg, Up in MeCP2-Null	*
19	ENSRNOG00000001843	497.832	383.475	612.189	1.59642	0.674844	1.21494e-11	3.32548e-09	Bcl6	ENSMUSG00000022508	Bcl6|Bcl5	Repressed by MeCP2	Up in MeCP2-Null
20	ENSRNOG00000007528	1104.45	853.292	1355.61	1.58868	0.667828	6.15082e-19	7.05499e-16	Kcnh7	ENSMUSG00000059742	Kcnh7|9330137I11Rik|Kv11.3|erg3	Repressed by MeCP2	Down in MeCP2-Tg, Up in MeCP2-Null
21	ENSRNOG00000006076	1707.22	1325.31	2089.14	1.57634	0.656578	1.44187e-20	2.67156e-17	Steap2	ENSMUSG00000015653	Steap2|AW045895|AI930049|4921538B17Rik	Repressed by MeCP2	Down in MeCP2-Tg, Up in MeCP2-Null
22	ENSRNOG00000025881	569.257	442.517	695.997	1.57281	0.653348	1.04613e-13	4.49967e-11	Rbms3	ENSMUSG00000039607	Rbms3|6720477E09Rik|8430436O14Rik	Repressed by MeCP2	Down in MeCP2-Tg, Up in MeCP2-Null
23	ENSRNOG00000013938	183.588	143.21	223.966	1.56389	0.645143	3.3967e-07	3.05285e-05	Tshz3	ENSMUSG00000021217	Tshz3|Zfp537|A630038G13Rik|teashirt3|Tsh3	Repressed by MeCP2	Up in MeCP2-Null
24	ENSRNOG00000016874	1772.03	1385.98	2158.07	1.55707	0.638834	8.12582e-20	1.15133e-16	Zfp521	ENSMUSG00000024420	Zfp521|Evi3|B930086A16Rik	Repressed by MeCP2	Up in MeCP2-Null
25	ENSRNOG00000017882	763.132	597.439	928.824	1.55468	0.636613	5.56235e-11	1.30078e-08	Camk1d	ENSMUSG00000039145	Camk1d|A630059D12Rik|E030025C11Rik|CaMKIdelta|CKLiK	Repressed by MeCP2	Down in MeCP2-Tg, Up in MeCP2-Null
26	ENSRNOG00000014363	1967.1	1542.42	2391.79	1.55068	0.632898	9.7533e-20	1.30515e-16	Arhgef3	ENSMUSG00000021895	Arhgef3|1200004I24Rik|9830169H03Rik|C76747	Repressed by MeCP2	Down in MeCP2-Tg, Up in MeCP2-Null
27	ENSRNOG00000004158	161.013	126.312	195.713	1.54944	0.631747	3.10565e-06	0.000206156	RGD1563092	ENSMUSG00000004698	Hdac9|Hdac7b|Mitr|AV022454|D030072B18Rik|HDRP	Repressed by MeCP2	Down in MeCP2-Tg, Up in MeCP2-Null
28	ENSRNOG00000001227	15892.6	12499.4	19285.8	1.54294	0.625686	0.000183053	0.00623647	Adarb1	ENSMUSG00000020262	Adarb1|AW124433|1700057H01Rik|D10Bwg0447e|AW558573|BB220382|ADAR2|RED1	Repressed by MeCP2	Down in MeCP2-Tg
29	ENSRNOG00000015615	766.738	603.556	929.92	1.54074	0.62362	0.00171115	0.0364102	Tnfrsf11a	ENSMUSG00000026321	Tnfrsf11a|Rank|TRANCE-R	Repressed by MeCP2	Down in MeCP2-Tg
30	ENSRNOG00000032660	3941.05	3105.18	4776.91	1.53837	0.621402	3.56474e-20	5.72427e-17	Lphn2	ENSMUSG00000028184	Lphn2|AI450192|Lphh1|Lec1	Repressed by MeCP2	Down in MeCP2-Tg, Up in MeCP2-Null
31	ENSRNOG00000014187	1057.84	833.525	1282.16	1.53824	0.621277	2.02437e-16	1.68142e-13	Igf1r	ENSMUSG00000005533	Igf1r|hyft|A330103N21Rik|line 186|IGF-1R|CD221	Repressed by MeCP2
32	ENSRNOG00000007377	1251.11	988.574	1513.64	1.53114	0.614604	7.54917e-17	6.99373e-14	Slit3	ENSMUSG00000056427	Slit3|Slit1	Repressed by MeCP2	Down in MeCP2-Tg, Up in MeCP2-Null
33	ENSRNOG00000028683	562.631	446.195	679.067	1.52191	0.605879	4.18167e-06	0.000265063	St6galnac3	ENSMUSG00000052544	St6galnac3|Siat7c|ST6GalNAc III	Change in MeCP2-Tg only, Down in MeCP2-Tg only	Down in MeCP2-Tg	*
34	ENSRNOG00000028169	6256.08	4990.43	7521.73	1.50723	0.5919	7.54404e-21	1.51428e-17	Ppm1l	NA		Repressed by MeCP2
35	ENSRNOG00000002345	1073.56	857.32	1289.8	1.50445	0.589237	8.20863e-15	4.59817e-12	Rasgef1b	ENSMUSG00000029333	Rasgef1b|4732452O09Rik|Gpig4	Repressed by MeCP2, RT-PCR Confirmed	Down in MeCP2-Tg, Up in MeCP2-Null
36	ENSRNOG00000019065	379.33	303.011	455.648	1.50373	0.588548	2.65659e-09	4.23771e-07	Zfp385b	ENSMUSG00000027016	Zfp385b|C130013B13Rik|Zfp533|B830010L13Rik	Repressed by MeCP2	Down in MeCP2-Tg, Up in MeCP2-Null
37	ENSRNOG00000002593	478.463	382.212	574.715	1.50366	0.588474	2.51967e-09	4.10076e-07	Esrrg	ENSMUSG00000026610	Esrrg|Errg|NR3B3|estrogen-related receptor 3|ERR3	Change in MeCP2-Tg only, Down in MeCP2-Tg only	Down in MeCP2-Tg, Up in MeCP2-Null	*
38	ENSRNOG00000030367	274.357	219.363	329.351	1.5014	0.586304	7.38555e-08	7.94178e-06	Fam19a1	ENSMUSG00000059187	Fam19a1|C630007B19Rik|FAM19A1 TAFA-1|Tafa-1	Repressed by MeCP2, RT-PCR Confirmed	Down in MeCP2-Tg, Up in MeCP2-Null
39	ENSRNOG00000031435	320.812	256.675	384.948	1.49975	0.584721	1.70797e-08	2.21182e-06	D4AA04_RAT	ENSMUSG00000058571	Gpc6|6720429C22Rik|AI480529	Repressed by MeCP2	Up in MeCP2-Null
40	ENSRNOG00000004109	480.306	384.562	576.05	1.49794	0.58298	2.48219e-10	4.86086e-08	Zfpm2	ENSMUSG00000022306	Zfpm2|B330005D23Rik|FOG2|FOG-2	Repressed by MeCP2	Up in MeCP2-Null
41	ENSRNOG00000025075	905.978	725.641	1086.32	1.49704	0.582117	1.92999e-13	7.74795e-11	Relt	ENSMUSG00000008318	Relt|E430021K24Rik|Tnfrsf19l	Change in MeCP2-Null only, Up in MeCP2-Null only	Up in MeCP2-Null
42	ENSRNOG00000005652	2658.44	2133.73	3183.14	1.49182	0.577071	9.78779e-18	1.07163e-14	Cntn4	ENSMUSG00000064293	Cntn4|Axcam|BIG-2A		Up in MeCP2-Null
43	ENSRNOG00000002097	320.118	257.065	383.171	1.49056	0.575857	2.00814e-07	1.91186e-05	Rasl11b	ENSMUSG00000049907	Rasl11b|1190017B18Rik		Down in MeCP2-Tg	*
44	ENSRNOG00000042587	379.211	304.521	453.901	1.49054	0.575835	7.72795e-09	1.11463e-06	D3ZND3_RAT	ENSMUSG00000041540	Sox5|A730017D01Rik|AI528773	Repressed by MeCP2	Down in MeCP2-Tg, Up in MeCP2-Null
45	ENSRNOG00000019750	1663.67	1337.58	1989.76	1.48759	0.572973	1.96359e-05	0.000981267	Kcna1	ENSMUSG00000047976	Kcna1|AI840627|Kca1-1|mceph|Mk-1|Shak|mouse brain potassium channel protein-1|MBK1|Kv1.1		Down in MeCP2-Tg, Up in MeCP2-Null
46	ENSRNOG00000042690	1706.02	1373.83	2038.21	1.4836	0.569099	6.21302e-12	1.84757e-09	Zmat4		Zmat4|9630048M01Rik	Change in MeCP2-Tg only, Down in MeCP2-Tg only	Down in MeCP2-Tg	*
47	ENSRNOG00000010834	2617.78	2108.66	3126.89	1.48288	0.568404	3.49079e-17	3.50344e-14	Mpped1	ENSMUSG00000041708	Mpped1|D15Bwg0669e|AW456965	Repressed by MeCP2	Down in MeCP2-Tg, Up in MeCP2-Null
48	ENSRNOG00000016258	1095.31	882.327	1308.3	1.48278	0.568304	4.02006e-14	1.827e-11	Zfp516	ENSMUSG00000058881	Zfp516|C330029B10Rik|Zfp26l	Repressed by MeCP2	Up in MeCP2-Null
49	ENSRNOG00000010011	223.096	179.834	266.357	1.48113	0.566695	2.14364e-06	0.000149663	Osbpl3	ENSMUSG00000029822	Osbpl3|1200014M06Rik|6720421I08Rik|OSBP3|ORP3	Repressed by MeCP2	Down in MeCP2-Tg, Up in MeCP2-Null
50	ENSRNOG00000005989	17873.3	14444.4	21302.3	1.47478	0.560503	5.49102e-12	1.67849e-09	Scn1a	ENSMUSG00000064329	Scn1a|Nav1.1	Change in MeCP2-Tg only, Down in MeCP2-Tg only	Down in MeCP2-Tg, Up in MeCP2-Null	*
51	ENSRNOG00000016246	658.892	533.504	784.281	1.47006	0.555871	2.48755e-11	6.37423e-09	Tshz1	ENSMUSG00000046982	Tshz1|Sdccag33|5730407I04Rik|D18Bwg1409e|teashirt1|Tsh1|Mtsh1|NY-CO-33	Repressed by MeCP2	Down in MeCP2-Tg, Up in MeCP2-Null
52	ENSRNOG00000033942	1861.46	1508.96	2213.97	1.46722	0.553085	7.81547e-08	8.3297e-06	Grin2a	ENSMUSG00000059003	Grin2a|GluN2A|GluRepsilon1|NMDAR2A|NR2A	Repressed by MeCP2, RT-PCR Confirmed	Up in MeCP2-Null
53	ENSRNOG00000025587	376.451	305.578	447.324	1.46386	0.549778	0.00181289	0.0380043	Plagl1	ENSMUSG00000019817	Plagl1|Zac1	Repressed by MeCP2	Up in MeCP2-Null
54	ENSRNOG00000004756	1436	1166.75	1705.25	1.46154	0.547488	5.01229e-07	4.28124e-05	Syt2	ENSMUSG00000026452	Syt2|R74640	Repressed by MeCP2	Down in MeCP2-Tg, Up in MeCP2-Null
55	ENSRNOG00000037695	427.612	347.71	507.513	1.45959	0.54556	1.11389e-08	1.51113e-06	Sgpp2	ENSMUSG00000032908	Sgpp2		Up in MeCP2-Null
56	ENSRNOG00000015986	1583.52	1287.73	1879.31	1.45939	0.545365	1.62607e-14	8.51461e-12	Rassf8	ENSMUSG00000030259	Rassf8|AW123240|5133400D11Rik|AA815821|mHoj-1	Change in MeCP2-Null only, Up in MeCP2-Null only	Down in MeCP2-Tg, Up in MeCP2-Null
57	ENSRNOG00000003491	1910.7	1558.87	2262.52	1.45139	0.537433	5.32056e-15	3.12576e-12	Prkca	ENSMUSG00000050965	Prkca|AI875142|Pkca	Repressed by MeCP2	Up in MeCP2-Null
58	ENSRNOG00000010065	561.13	458.307	663.952	1.4487	0.534764	5.50227e-08	6.19314e-06	Dgkh	ENSMUSG00000034731	Dgkh|5930402B05Rik	Repressed by MeCP2	Up in MeCP2-Null
59	ENSRNOG00000007871	2377.11	1950.24	2803.98	1.43776	0.523825	0.000479348	0.013348	Cabp7	ENSMUSG00000009075	Cabp7|calneuron II	Repressed by MeCP2	Down in MeCP2-Tg, Up in MeCP2-Null
60	ENSRNOG00000014226	1259.32	1034.27	1484.37	1.43518	0.521228	0.00201847	0.0410289	Plch2	ENSMUSG00000029055	Plch2|A930027K05Rik|Plcl4|PLCeta2	Repressed by MeCP2	Down in MeCP2-Tg
61	ENSRNOG00000017260	1798.13	1478.62	2117.65	1.43218	0.518216	0.00086157	0.0213066	Cdr2	ENSMUSG00000030878	Cdr2|AA617262		Down in MeCP2-Tg	*
62	ENSRNOG00000008447	1214.38	1002.14	1426.62	1.42357	0.509517	2.03183e-06	0.00014227	Tmem132d	ENSMUSG00000034310	Tmem132d|C630028F04Rik	Change in MeCP2-Tg only, Down in MeCP2-Tg only
63	ENSRNOG00000007104	16725.5	13842.1	19608.9	1.41661	0.502446	4.44914e-07	3.85491e-05	Itpr1	ENSMUSG00000030102	Itpr1|Itpr-1|opt|Pcp-1|Pcp1|D6Pas2|Ip3r|InsP3R type I|IP3R1|P400	Repressed by MeCP2, RT-PCR Confirmed	Down in MeCP2-Tg, Up in MeCP2-Null
64	ENSRNOG00000004473	658.88	546.415	771.345	1.41165	0.49738	3.18562e-09	4.91871e-07	Ppargc1a	ENSMUSG00000029167	Ppargc1a|ENSMUSG00000079510|A830037N07Rik|Gm11133|Pgco1|Pgc-1alphaa|Pgc-1alpha|PPAR Gamma Coactivator-1|Pgc1	Repressed by MeCP2, RT-PCR Confirmed	Up in MeCP2-Null
65	ENSRNOG00000033119	7886.07	6541.04	9231.1	1.41126	0.496983	4.18103e-07	3.66275e-05	Plcb4	ENSMUSG00000039943	Plcb4|AI854601|A930039J07Rik|C230058B11Rik	Repressed by MeCP2	Down in MeCP2-Tg, Up in MeCP2-Null
66	ENSRNOG00000008053	2732.64	2267.41	3197.87	1.41036	0.496067	7.42574e-08	7.9495e-06	Atp8a2	ENSMUSG00000021983	Atp8a2|vmd|wl|AI415030|Ib	Repressed by MeCP2
67	ENSRNOG00000009197	1249.03	1037.18	1460.88	1.40851	0.494173	2.46883e-05	0.00118933	Asb4	ENSMUSG00000042607	Asb4|8430401O13Rik|AW060255|AV117194		Up in MeCP2-Null
68	ENSRNOG00000019504	326.257	271.132	381.382	1.40663	0.492244	2.56747e-06	0.00017619	Grtp1	ENSMUSG00000031448	Adprhl1|D330008N11Rik|Arh2		Down in MeCP2-Tg	*
69	ENSRNOG00000006565	540.342	449.571	631.114	1.40382	0.489353	8.16357e-05	0.00321826	Fstl4	ENSMUSG00000036264	Fstl4|B230374F23Rik|SPIG1	Repressed by MeCP2	Down in MeCP2-Tg, Up in MeCP2-Null
70	ENSRNOG00000026392	565.346	471.714	658.979	1.39699	0.482321	4.52106e-08	5.23551e-06	Cdh12	ENSMUSG00000040452	Cdh12|Br-cadherin	Repressed by MeCP2	Down in MeCP2-Tg
71	ENSRNOG00000007049	187.162	156.213	218.111	1.39624	0.481547	0.000122398	0.00447375	Bcl11a	ENSMUSG00000000861	Bcl11a|D930021L15Rik|2810047E18Rik|Evi9|Evi9c|Evi9b|Evi9a|mouse myeloid leukemia gene|COUP-TF interacting protein 1|CTIP1	Repressed by MeCP2	Up in MeCP2-Null
72	ENSRNOG00000002095	1857.14	1552.56	2161.73	1.39237	0.477544	8.52754e-12	2.44527e-09	Arhgap24	ENSMUSG00000057315	Arhgap24|0610025G21Rik		Up in MeCP2-Null
73	ENSRNOG00000008151	270.199	226.069	314.329	1.39041	0.475512	1.40649e-05	0.000736479	Plscr4	ENSMUSG00000032377	Plscr4|AV245873		Up in MeCP2-Null
74	ENSRNOG00000003453	3209.39	2685.27	3733.52	1.39037	0.47547	5.24919e-13	1.97558e-10	Lypd1	ENSMUSG00000026344	Lypd1|2700050C12Rik|AI853408|C530008O16Rik|Lynx2	Change in MeCP2-Null only, Up in MeCP2-Null only	Down in MeCP2-Tg, Up in MeCP2-Null
75	ENSRNOG00000003977	519.546	436.06	603.031	1.38291	0.467704	0.000109952	0.00411243	Dusp1	ENSMUSG00000024190	Dusp1|Ptpn16|U19515|MKP1|3CH134|mkp-1|erp		Up in MeCP2-Null
76	ENSRNOG00000009542	808.356	678.959	937.753	1.38116	0.465884	0.00238407	0.0467639	Kcnh5	ENSMUSG00000034402	Kcnh5	Repressed by MeCP2	Down in MeCP2-Tg, Up in MeCP2-Null
77	ENSRNOG00000011858	1404.67	1180.04	1629.3	1.38072	0.465418	0.000799707	0.020107	Unc5d	ENSMUSG00000063626	Unc5d|Unc5h4|D930029E11Rik	Repressed by MeCP2
78	ENSRNOG00000022957	1064.79	895.523	1234.05	1.37802	0.462599	0.000221873	0.00723174	Ctxn3	ENSMUSG00000069372	Ctxn3|ENSMUSG00000069372		Down in MeCP2-Tg	*
79	ENSRNOG00000015913	2633.28	2218.86	3047.7	1.37354	0.457903	1.00235e-11	2.80734e-09	Tspan5	ENSMUSG00000028152	Tspan5|Tm4sf9|4930505M03Rik|2810455A09Rik|AU024142|NET-4	Repressed by MeCP2, RT-PCR Confirmed	Down in MeCP2-Tg, Up in MeCP2-Null
80	ENSRNOG00000027869	458.605	386.479	530.73	1.37324	0.457587	6.15361e-07	5.20077e-05	Sox5l1	ENSMUSG00000041540	Sox5|A730017D01Rik|AI528773	Repressed by MeCP2	Down in MeCP2-Tg, Up in MeCP2-Null
81	ENSRNOG00000000091	279.34	235.462	323.218	1.3727	0.457014	3.93532e-05	0.00176484	Smad9	ENSMUSG00000027796	Smad9|Madh9|SMAD8B|SMAD8A|MADH6		Up in MeCP2-Null
82	ENSRNOG00000000638	3823.32	3226.57	4420.07	1.3699	0.454068	2.75409e-12	8.72865e-10	Zfp365	ENSMUSG00000037855	Zfp365|AV340892|AI839779|DBZ|Su48		Down in MeCP2-Tg	*
83	ENSRNOG00000010422	3351.49	2831.83	3871.16	1.36702	0.451034	3.19426e-07	2.89249e-05	Kcnab1	ENSMUSG00000027827	Kcnab1|Kvbeta1.1|Akr8a8|mKv(beta)1	Change in MeCP2-Null only, Up in MeCP2-Null only
84	ENSRNOG00000017459	1572.11	1328.41	1815.8	1.3669	0.450905	3.57822e-10	6.7865e-08	C1ql3	ENSMUSG00000049630	C1ql3|1110065A22Rik|AI661623|K100	Change in MeCP2-Null only, Up in MeCP2-Null only
85	ENSRNOG00000012573	528.804	447.197	610.412	1.36497	0.448873	8.94971e-05	0.00343815	Dlgap2	ENSMUSG00000047495	Dlgap2|6430596N04Rik|SAP90/PSD-95-associated protein 2|PSD-95/SAP90-binding protein 2|DAP2|Sapap2	Repressed by MeCP2	Up in MeCP2-Null
86	ENSRNOG00000017438	3695.45	3130.39	4260.52	1.36102	0.444689	6.00949e-12	1.80938e-09	Gfra1	ENSMUSG00000025089	Gfra1|AU042498|GFR alpha-1|GDNFR-alpha	Repressed by MeCP2
87	ENSRNOG00000007152	1451.69	1230.44	1672.94	1.35963	0.443214	7.54186e-10	1.34563e-07	Bhlhe40	ENSMUSG00000030103	Bhlhe40|Bhlhb2|C130042M06Rik|Stra14|Sharp2|DEC1|Clast5|CR8|cytokine response gene 8|Stra13|eip1 (E47 interaction protein 1)	Activated by MeCP2, Change in MeCP2-Null only, Up in MeCP2-Null only
88	ENSRNOG00000030983	1893.1	1604.61	2181.59	1.35958	0.443158	1.96142e-10	4.04737e-08	B3galt5	ENSMUSG00000074892	B3galt5|AU045265|1190002B21Rik|b3Galt-V		Down in MeCP2-Tg	*
89	ENSRNOG00000012942	1095.62	928.672	1262.57	1.35954	0.443119	3.43196e-09	5.20385e-07	Satb1	ENSMUSG00000023927	Satb1|AW413156|2610306G12Rik	Repressed by MeCP2, RT-PCR Confirmed	Up in MeCP2-Null
90	ENSRNOG00000033641	418.093	354.411	481.775	1.35937	0.442936	0.00163212	0.0351008	Prkg1	ENSMUSG00000052920	Prkg1|AW125416|Prkgr1b|Prkg1b	Repressed by MeCP2
91	ENSRNOG00000013389	910.299	771.992	1048.61	1.35831	0.441816	6.6501e-05	0.00273346	Rgs7bp	ENSMUSG00000021719	Rgs7bp|D13Bwg1146e|A930030I01Rik|AI842293|R7bp		Down in MeCP2-Tg	*
92	ENSRNOG00000014639	1283.28	1088.87	1477.7	1.3571	0.440529	2.59949e-09	4.17426e-07	Chrm3	NA		Change in MeCP2-Null only, Up in MeCP2-Null only
93	ENSRNOG00000001796	1971.83	1673.14	2270.52	1.35704	0.440465	2.29062e-10	4.56459e-08	Dgkg	ENSMUSG00000022861	Dgkg|Dagk3|AI854428|E430001K23Rik|2900055E17Rik	Repressed by MeCP2
94	ENSRNOG00000015605	977.529	830.491	1124.57	1.3541	0.437333	1.30103e-08	1.741e-06	Ptprk		Ptprk|AI853699|RPTPkappa|PTPk	Repressed by MeCP2	Up in MeCP2-Null
95	ENSRNOG00000001515	1215.87	1034.01	1397.73	1.35176	0.434835	3.54112e-09	5.33094e-07	B230120H23Rik	ENSMUSG00000004085	Zak|B230120H23Rik|AV006891|MLTKbeta|MLTKalpha	Repressed by MeCP2	Down in MeCP2-Tg, Up in MeCP2-Null
96	ENSRNOG00000004180	431.596	367.143	496.049	1.3511	0.434138	0.000236363	0.00761132	Fam19a2	ENSMUSG00000044071	Fam19a2|AI851790|FAM19A2 TAFA-2|Tafa-2	Repressed by MeCP2	Down in MeCP2-Tg, Up in MeCP2-Null
97	ENSRNOG00000021569	2653.05	2257.63	3048.46	1.35029	0.433272	1.82133e-10	3.81481e-08	Tiam1	ENSMUSG00000002489	Tiam1|AI847750|D16Ium10|D16Ium10e	Repressed by MeCP2, RT-PCR Confirmed	Down in MeCP2-Tg, Up in MeCP2-Null
98	ENSRNOG00000023549	778.131	662.38	893.882	1.3495	0.432425	7.13133e-08	7.7028e-06	Samd5	ENSMUSG00000060487	Samd5|E130306M17Rik		Up in MeCP2-Null
99	ENSRNOG00000007646	4259.43	3627.39	4891.46	1.34848	0.431331	1.94055e-11	5.19357e-09	Sipa1l1	ENSMUSG00000042700	Sipa1l1|4931426N11Rik|AW213287|Spar	Repressed by MeCP2
100	ENSRNOG00000033099	1742.68	1485.44	1999.93	1.34635	0.429057	1.10277e-09	1.92482e-07	Dcc	ENSMUSG00000060534	Dcc|C030036D22Rik|Igdcc1	Repressed by MeCP2
101	ENSRNOG00000014496	297.971	254.436	341.506	1.34221	0.424609	7.71104e-05	0.0030751	Coro6	ENSMUSG00000020836	Coro6|clipin E	Repressed by MeCP2	Down in MeCP2-Tg, Up in MeCP2-Null
102	ENSRNOG00000014371	3818.94	3262.75	4375.13	1.34093	0.423239	5.22155e-08	5.90477e-06	Cdh13	ENSMUSG00000031841	Cdh13|4932416G01Rik|Tcad|T-cadherin	Repressed by MeCP2	Down in MeCP2-Tg, Up in MeCP2-Null
103	ENSRNOG00000011363	458.452	391.912	524.991	1.33957	0.421765	8.18489e-05	0.0032214	Napepld	ENSMUSG00000044968	Napepld|AB112350|Mbldc1|NAPE-PLD	Repressed by MeCP2	Down in MeCP2-Tg
104	ENSRNOG00000003841	1345.96	1151.76	1540.16	1.33723	0.419247	0.00241868	0.0473164	Kcnh1	ENSMUSG00000058248	Kcnh1|Kv10.1|ether a go-go|Eag1	Repressed by MeCP2, RT-PCR Confirmed	Up in MeCP2-Null
105	ENSRNOG00000009756	4162.3	3563.85	4760.74	1.33584	0.417748	2.74043e-06	0.000185418	Pacsin2	ENSMUSG00000016664	Pacsin2|AI197433|Syndapin II		Down in MeCP2-Tg, Up in MeCP2-Null
106	ENSRNOG00000006911	6854.1	5869.25	7838.96	1.3356	0.417486	2.03717e-11	5.36555e-09	Sptb	ENSMUSG00000021061	Sptb|Gm1301|ja|Spnb1|Spnb-1|D330027P03Rik|AI842465|brain erythroid spectrin (235E)|LOC383567|spectrin R	Repressed by MeCP2	Down in MeCP2-Tg, Up in MeCP2-Null
107	ENSRNOG00000024040	2097.16	1797.89	2396.43	1.33291	0.414577	0.000910069	0.0222547	Mb21d2	ENSMUSG00000051065	Mb21d2|1600021P15Rik|C87006	Repressed by MeCP2	Down in MeCP2-Tg
108	ENSRNOG00000007410	394.901	338.62	451.181	1.33241	0.414038	1.63891e-05	0.000836364	Dab1	ENSMUSG00000028519	Dab1|C630028C02Rik|AI956902|scm|scr|yot	Repressed by MeCP2	Up in MeCP2-Null
109	ENSRNOG00000002827	6283.9	5393.72	7174.09	1.33008	0.411516	8.76564e-11	2.01084e-08	Rbfox1	ENSMUSG00000008658	Rbfox1|A2bp1|HRNBP1|FOX1|A2bp	Repressed by MeCP2, RT-PCR Confirmed
110	ENSRNOG00000009329	468.886	402.86	534.911	1.32778	0.40902	1.04243e-05	0.000564248	Nr1d1	ENSMUSG00000020889	Nr1d1|R75201|A530070C09Rik|rev-erbA(alpha)|REV-ERBalpha	Change in MeCP2-Null only, Up in MeCP2-Null only
111	ENSRNOG00000000886	425.685	366.439	484.93	1.32336	0.404205	2.21919e-05	0.00108949	Caln1	ENSMUSG00000060371	Caln1|9630012C17Rik|Cabp8	Repressed by MeCP2
112	ENSRNOG00000013535	1866.07	1607.05	2125.09	1.32235	0.403109	8.75392e-09	1.21882e-06	Cdh6	ENSMUSG00000039385	Cdh6|cad6|K-cadherin	Repressed by MeCP2	Down in MeCP2-Tg, Up in MeCP2-Null
113	ENSRNOG00000008082	480.08	413.631	546.529	1.3213	0.401956	1.53677e-05	0.000790945	Rgs6	ENSMUSG00000021219	Rgs6	Change in MeCP2-Tg only, Down in MeCP2-Tg only	Down in MeCP2-Tg	*
114	ENSRNOG00000007625	501.358	432.072	570.643	1.32071	0.401317	9.51108e-06	0.000525444	B3galt1	ENSMUSG00000034780	B3galt1|6330417G03Rik	Repressed by MeCP2	Down in MeCP2-Tg, Up in MeCP2-Null
115	ENSRNOG00000016213	4007.94	3459.91	4555.97	1.31679	0.397022	7.43915e-10	1.34563e-07	Ssbp2	ENSMUSG00000003992	Ssbp2|9330163K02Rik|2310079I02Rik|1500004K09Rik|A830008M03Rik|AU067692|AW558684|Hspc116	Repressed by MeCP2
116	ENSRNOG00000039050	3075.02	2655.58	3494.46	1.31589	0.396043	5.87168e-05	0.00247257	Lrp1b		Lrp1b|9630004P12Rik	Repressed by MeCP2
117	ENSRNOG00000012325	3426.06	2960.85	3891.27	1.31424	0.394229	1.00773e-06	7.77986e-05	Adk	ENSMUSG00000039197	Adk|AI987814|2310026J05Rik|5033405D03Rik|AI255373|AK		Down in MeCP2-Tg	*
118	ENSRNOG00000002053	1043.5	902.237	1184.76	1.31314	0.393018	0.00016983	0.00586061	Fras1	ENSMUSG00000034687	Fras1|bl|E130113P14Rik	Repressed by MeCP2	Up in MeCP2-Null
119	ENSRNOG00000009419	2026.71	1752.35	2301.07	1.31314	0.393016	2.35771e-05	0.00114818	Ptprg	ENSMUSG00000021745	Ptprg|AW046354|5430405N12Rik|AW549872|RPTPgamma	Repressed by MeCP2
120	ENSRNOG00000038068	6966.16	6026.18	7906.14	1.31196	0.391728	2.87094e-10	5.48829e-08	Pcdh9	ENSMUSG00000055421	Pcdh9|Gm1213|1500001L12Rik|C630029H24Rik|A730003J17Rik|Gm297|C530050I23Rik|AU021802|LOC382930	Repressed by MeCP2	Down in MeCP2-Tg, Up in MeCP2-Null
121	ENSRNOG00000005457	728.909	630.665	827.152	1.31156	0.391279	7.9546e-06	0.000451893	Lamp5	ENSMUSG00000027270	Lamp5|6330527O06Rik|3110035N03Rik|BAD-LAMP	Change in MeCP2-Tg only, Down in MeCP2-Tg only	Down in MeCP2-Tg	*
122	ENSRNOG00000025406	527.78	457.006	598.554	1.30973	0.38927	1.13533e-05	0.000609059	Iqgap2	ENSMUSG00000021676	Iqgap2|4933417J23Rik|AI788777	Repressed by MeCP2
123	ENSRNOG00000017114	1828.02	1583.27	2072.76	1.30916	0.388642	2.73883e-08	3.29851e-06	Synj2	ENSMUSG00000023805	Synj2|AI481647|SJ2	Repressed by MeCP2	Down in MeCP2-Tg, Up in MeCP2-Null
124	ENSRNOG00000008169	8534.45	7426.9	9642	1.29825	0.376572	0.000143117	0.00504856	SLC24A2	ENSMUSG00000037996	Slc24a2|2810021B17Rik|6330417K15Rik|AI847460	Repressed by MeCP2	Down in MeCP2-Tg, Up in MeCP2-Null
125	ENSRNOG00000006170	238.388	207.594	269.182	1.29667	0.374814	0.00138867	0.0309426	Bach2	ENSMUSG00000040270	Bach2|E030004N02Rik	Repressed by MeCP2
126	ENSRNOG00000008976	587.744	511.907	663.581	1.29629	0.374389	0.000202044	0.00674049	Cdh4	ENSMUSG00000000305	Cdh4|Rcad|AW120700|R-Cadh|R-cadherin	Change in MeCP2-Null only, Up in MeCP2-Null only	Up in MeCP2-Null
127	ENSRNOG00000001700	456.577	398.166	514.989	1.2934	0.371174	0.000663593	0.0174117	Dfnb31	ENSMUSG00000039137	Whrn|1110035G07Rik|AW742671|AW122018|C430046P22Rik|wi|Dfnb31		Up in MeCP2-Null
128	ENSRNOG00000028624	741.716	647.57	835.862	1.29077	0.368228	9.27473e-06	0.000515936	Kif26b	ENSMUSG00000026494	Kif26b|BC056349|D230039L06Rik|N-11 kinesin	Repressed by MeCP2
129	ENSRNOG00000030312	5984.27	5225.66	6742.87	1.29034	0.36775	7.91331e-09	1.13457e-06	Bend6	ENSMUSG00000042182	Bend6|B230209C24Rik	Repressed by MeCP2	Down in MeCP2-Tg
130	ENSRNOG00000025042	280.248	244.727	315.769	1.29029	0.367699	0.000616804	0.0163293	Pde3a	ENSMUSG00000041741	Pde3a|A930022O17Rik|C87899	Repressed by MeCP2	Up in MeCP2-Null
131	ENSRNOG00000016244	1605.18	1401.99	1808.37	1.28986	0.367215	6.83308e-07	5.65596e-05	Mical2	ENSMUSG00000038244	Mical2|5330438E18Rik	Change in MeCP2-Null only, Up in MeCP2-Null only
132	ENSRNOG00000017610	1845.65	1612.34	2078.96	1.28941	0.366708	9.63553e-08	9.79287e-06	Nedd4l	ENSMUSG00000024589	Nedd4l|Nedd4b|1300012C07Rik|Nedd4-2	Repressed by MeCP2
133	ENSRNOG00000004362	3012.53	2633.3	3391.76	1.28803	0.365164	3.64551e-08	4.347e-06	Rps6ka5	ENSMUSG00000021180	Rps6ka5|6330404E13Rik|AI854034|3110005L17Rik|MSK1	Repressed by MeCP2
134	ENSRNOG00000016724	10443.4	9129.47	11757.4	1.28785	0.364961	3.4351e-09	5.20385e-07	Epb41l3	ENSMUSG00000024044	Epb4.1l3|DAL1P|4.1B|NBL3	Change in MeCP2-Tg only, Down in MeCP2-Tg only
135	ENSRNOG00000001245	706.62	618.268	794.973	1.28581	0.362673	1.24614e-05	0.000664067	Pcbp3	ENSMUSG00000001120	Pcbp3|AlphaCP-3	Change in MeCP2-Null only, Up in MeCP2-Null only
136	ENSRNOG00000013213	3691.32	3233.46	4149.18	1.2832	0.359748	1.5532e-05	0.000797696	Epha4	ENSMUSG00000026235	Epha4|AI385584|2900005C20Rik|rb|Sek|Tyro1|Hek8|Cek8|Sek1	Repressed by MeCP2
137	ENSRNOG00000001728	698.857	612.985	784.73	1.28018	0.356345	0.000310881	0.00939548	Fam43a	ENSMUSG00000046546	Fam43a|BC022623		Up in MeCP2-Null
138	ENSRNOG00000012759	552.457	484.746	620.168	1.27937	0.35543	5.21484e-05	0.00222712	Col19a1	ENSMUSG00000026141	Col19a1	Change in MeCP2-Tg only, Down in MeCP2-Tg only	Down in MeCP2-Tg	*
139	ENSRNOG00000005442	3074.74	2699.19	3450.3	1.27827	0.354196	8.97047e-08	9.2711e-06	Tspan9	ENSMUSG00000030352	Tspan9|9430079M16Rik|6720474K14Rik|AU018597	Change in MeCP2-Null only, Up in MeCP2-Null only	Up in MeCP2-Null
140	ENSRNOG00000011123	2120.85	1865.47	2376.23	1.2738	0.349137	4.46552e-07	3.85524e-05	Fam81a	ENSMUSG00000032224	Fam81a|6430514L14Rik	Repressed by MeCP2
141	ENSRNOG00000014264	3029.11	2664.45	3393.78	1.27373	0.349057	8.64874e-08	9.01828e-06	Phactr1	ENSMUSG00000054728	Phactr1|Rpel1|9630030F18Rik	Repressed by MeCP2
142	ENSRNOG00000011700	5006.96	4407.16	5606.75	1.27219	0.347314	4.89389e-08	5.58669e-06	Ptprm	ENSMUSG00000033278	Ptprm|RPTPmu	Repressed by MeCP2	Down in MeCP2-Tg, Up in MeCP2-Null
143	ENSRNOG00000002985	439.205	386.691	491.719	1.27161	0.346654	0.000226082	0.00733913	Nos1ap	ENSMUSG00000038473	Nos1ap|6330408P19Rik	Repressed by MeCP2	Down in MeCP2-Tg, Up in MeCP2-Null
144	ENSRNOG00000030775	1412.5	1243.67	1581.33	1.2715	0.346528	1.36479e-06	0.000100224	Adarb2	ENSMUSG00000052551	Adarb2|RED2|Adar3	Repressed by MeCP2
145	ENSRNOG00000010037	1667.4	1468.11	1866.7	1.27149	0.346524	9.33015e-07	7.2966e-05	Epb4.1	ENSMUSG00000028906	Epb4.1|AI415518|Elp-1|Elp1|D4Ertd442e|4.1R	Repressed by MeCP2	Up in MeCP2-Null
146	ENSRNOG00000002361	1268.84	1118.98	1418.71	1.26786	0.342391	0.000300326	0.00914533	Prkg2	ENSMUSG00000029334	Prkg2|Prkgr2|AW212535|cGK-II		Down in MeCP2-Tg	*
147	ENSRNOG00000032350	1111.82	981.966	1241.68	1.26449	0.338552	7.57783e-06	0.000433556	Kcnip4	ENSMUSG00000029088	Kcnip4|AV032399|KChIP4a|Calp250	Repressed by MeCP2
148	ENSRNOG00000008423	2250.42	1988.34	2512.49	1.26361	0.33755	1.81103e-05	0.000914513	Gpr22	ENSMUSG00000044067	Gpr22|2900068K05Rik|AW061316		Down in MeCP2-Tg	*
149	ENSRNOG00000006226	295.619	261.298	329.941	1.2627	0.336512	0.00184022	0.0384103	Cacng2	ENSMUSG00000019146	Cacng2|B930041E13Rik|AW060990|B230105C07Rik|stg|wag|TARP gamma 2|stargazin	Change in MeCP2-Tg only, Down in MeCP2-Tg only
150	ENSRNOG00000013589	995.402	879.945	1110.86	1.26242	0.336189	4.84992e-05	0.00208607	Cxcl12	ENSMUSG00000061353	Cxcl12|Sdf1|AI174028|Sdf1b|Sdf1a|PBSF|TLSF-b|TLSF-a|TPAR1|Scyb12|PBSF/SDF-1|SDF-1	Repressed by MeCP2	Up in MeCP2-Null
151	ENSRNOG00000002129	1126.27	995.834	1256.71	1.26197	0.335679	5.19709e-06	0.000317721	Lrrc8b	ENSMUSG00000070639	Lrrc8b|R75581		Down in MeCP2-Tg	*
152	ENSRNOG00000009184	425.554	376.423	474.685	1.26104	0.334616	0.000403427	0.0115512	Foxp1	ENSMUSG00000030067	Foxp1|AI461938|3110052D19Rik|AW494214|4932443N09Rik	Repressed by MeCP2
153	ENSRNOG00000021410	3192.96	2825.16	3560.75	1.26037	0.333846	3.37758e-06	0.000220477	Negr1	ENSMUSG00000040037	Negr1|5330422G01Rik|Ntra	Repressed by MeCP2
154	ENSRNOG00000011349	522.183	462.937	581.429	1.25596	0.328789	0.00049955	0.0137516	Lonrf1	ENSMUSG00000039633	Lonrf1	Repressed by MeCP2	Down in MeCP2-Tg
155	ENSRNOG00000006623	1367.45	1212.72	1522.17	1.25517	0.327884	4.14107e-05	0.0018302	Cd302	ENSMUSG00000060703	Cd302|AI159627|1110055L24Rik		Down in MeCP2-Tg	*
156	ENSRNOG00000011068	1008.6	895.552	1121.65	1.25247	0.324772	2.69366e-05	0.00127721	Papss2	ENSMUSG00000024899	Papss2|AI159688|bm|1810018P12Rik|Atpsk2|Sk2	Change in MeCP2-Tg only, Down in MeCP2-Tg only	Down in MeCP2-Tg	*
157	ENSRNOG00000004577	1185.77	1053.42	1318.12	1.25128	0.323405	2.22978e-05	0.00109164	Fez2	ENSMUSG00000056121	Fez2|D17Ertd315e|zygin 2		Down in MeCP2-Tg	*
158	ENSRNOG00000015011	590.52	525.406	655.635	1.24787	0.319462	0.000160694	0.00560149	Fam189a2	ENSMUSG00000071604	Fam189a2|Gm967|AI414343|AI666772|LOC381217		Down in MeCP2-Tg	*
159	ENSRNOG00000006631	1314.91	1172.1	1457.71	1.24367	0.314605	1.56391e-05	0.000801489	Sema3e	ENSMUSG00000063531	Sema3e|Semah|AA408817	Repressed by MeCP2
160	ENSRNOG00000018231	2724.73	2432.55	3016.9	1.24022	0.310599	2.59847e-06	0.000177811	Nacc2	ENSMUSG00000026932	Nacc2|Btbd14a|C030048H19Rik|AI448087|0610020I02Rik	Change in MeCP2-Null only, Up in MeCP2-Null only	Up in MeCP2-Null
161	ENSRNOG00000011058	6775.42	6050.44	7500.39	1.23964	0.309925	8.8774e-07	6.98791e-05	Utrn	ENSMUSG00000019820	Utrn|AA589569|Dmdl|DRP|G-utrophin	Change in MeCP2-Tg only, Down in MeCP2-Tg only	Up in MeCP2-Null	*
162	ENSRNOG00000013920	1566.34	1401.07	1731.6	1.23592	0.305584	1.3929e-05	0.000730953	Arhgap26	ENSMUSG00000036452	Arhgap26|1810044B20Rik|2610010G17Rik|4933432P15Rik|AI853435	Repressed by MeCP2
163	ENSRNOG00000015232	1190.74	1065.32	1316.16	1.23545	0.305039	4.30723e-05	0.00188977	Pip5k1b	ENSMUSG00000024867	Pip5k1a|Pip5k1b|Pipk5b|Pipk5a|Pip5k1b|Pip5k1a|Pipk5a|AI844522|Pipk5b	Repressed by MeCP2	Down in MeCP2-Tg
164	ENSRNOG00000020478	486.349	435.347	537.35	1.2343	0.303696	0.000757575	0.0192893	Camk4	ENSMUSG00000038128	Camk4|AI666733|D18Bwg0362e|A430110E23Rik|CaMKIV|Ca2+/calmodulin-dependent protein kinase type IV/Gr|CaMKIV/Gr	Repressed by MeCP2	Down in MeCP2-Tg
165	ENSRNOG00000005362	1165.75	1044.03	1287.47	1.23318	0.302381	6.28819e-05	0.00261595	Rab3ip	ENSMUSG00000064181	Rab3ip|Gtpat12|SSX2 interacting protein|Rabin3		Down in MeCP2-Tg	*
166	ENSRNOG00000018830	885.574	793.164	977.983	1.23302	0.302192	0.000109535	0.00410321	Aff3	ENSMUSG00000037138	Aff3|Laf4|3222402O04Rik|LAF-4	Repressed by MeCP2	Up in MeCP2-Null
167	ENSRNOG00000004810	8069.63	7236.67	8902.59	1.2302	0.298898	1.37297e-06	0.000100519	Plcb1	ENSMUSG00000051177	Plcb1|AI132408|3110043I21Rik	Repressed by MeCP2	Up in MeCP2-Null
168	ENSRNOG00000011441	3575.58	3207.16	3944	1.22975	0.298361	1.98067e-05	0.000987751	Tpd52	ENSMUSG00000027506	Tpd52|AI043038|mD52		Down in MeCP2-Tg	*
169	ENSRNOG00000016381	522.257	468.731	575.783	1.22839	0.296765	0.000847643	0.0210486	Ust	ENSMUSG00000047712	Ust|D930010O20Rik|UA2OST	Change in MeCP2-Null only, Up in MeCP2-Null only	Up in MeCP2-Null
170	ENSRNOG00000005404	2363.45	2122.57	2604.32	1.22696	0.295092	0.000403791	0.0115512	Rasgrp1	ENSMUSG00000027347	Rasgrp1	Repressed by MeCP2	Down in MeCP2-Tg
171	ENSRNOG00000029598	3582.12	3218.8	3945.44	1.22575	0.293663	6.71202e-06	0.000393364	Robo2	ENSMUSG00000052516	Robo2|BB097918|D230004I22Rik|9430089E08Rik|2600013A04Rik	Repressed by MeCP2	Down in MeCP2-Tg, Up in MeCP2-Null
172	ENSRNOG00000031997	12252.6	11012.5	13492.6	1.22521	0.293032	0.000568036	0.0152875	Ttll7	ENSMUSG00000036745	Ttll7|4921517B04Rik|1110049N09Rik		Down in MeCP2-Tg	*
173	ENSRNOG00000015603	1449.5	1302.95	1596.06	1.22496	0.292735	3.66997e-05	0.0016679	Prkce	ENSMUSG00000045038	Prkce|R75156|5830406C15Rik|Pkce|PKCepsilon|PKC[e]	Repressed by MeCP2	Down in MeCP2-Tg
174	ENSRNOG00000011550	4456.44	4007.24	4905.65	1.2242	0.291836	5.81233e-06	0.000349501	Kcnab2	ENSMUSG00000028931	Kcnab2|Kcnb3|I2rf5|F5	Repressed by MeCP2	Down in MeCP2-Tg, Down in MeCP2-Null
175	ENSRNOG00000004013	2110.85	1898.24	2323.45	1.224	0.291605	2.35956e-05	0.00114818	Grip1	ENSMUSG00000034813	Ncoa2|Grip1|D1Ertd433e|bHLHe75|KAT13C|TIF-2|SRC-2|glucocorticoid receptor-interacting protein 1|TIF2|TIF2/GRIP-1|Grip1|eb|4931400F03Rik	Repressed by MeCP2	Down in MeCP2-Tg
176	ENSRNOG00000012196	1521.14	1368.88	1673.39	1.22245	0.289779	4.36676e-05	0.00190597	Asah2	ENSMUSG00000024887	Asah2|AI585898|neutral/alkaline ceramidase	Repressed by MeCP2	Down in MeCP2-Tg, Up in MeCP2-Null
177	ENSRNOG00000011977	4717.16	4245.44	5188.88	1.22222	0.289509	1.89946e-05	0.000953175	Sema5a	ENSMUSG00000022231	Sema5a|AI464145|Semaf|9130201M22Rik|semF|M-Sema D	Repressed by MeCP2, RT-PCR Confirmed	Up in MeCP2-Null
178	ENSRNOG00000010737	9368.84	8432.74	10304.9	1.22202	0.289263	2.72226e-06	0.000184707	Mbnl2	ENSMUSG00000022139	Mbnl2|AI837313|AI849185|R75232|1110002M11Rik|AI047808|AL118326	Change in MeCP2-Tg only, Down in MeCP2-Tg only
179	ENSRNOG00000011280	906.326	816.232	996.42	1.22076	0.287775	0.000209125	0.00692302	Mllt3	ENSMUSG00000028496	Mllt3|2210011H10Rik|3830408D16Rik|D4Ertd321e|2610012I03Rik|Af9		Up in MeCP2-Null
180	ENSRNOG00000042603	2612.33	2353.64	2871.01	1.21982	0.286663	2.42082e-05	0.00117089	Ttc39b	ENSMUSG00000038172	Ttc39b|1810054D07Rik|9130422G05Rik|AI450603|AW215585|AV103077	Change in MeCP2-Tg only, Down in MeCP2-Tg only
181	ENSRNOG00000015227	2472.06	2229.5	2714.63	1.21759	0.284033	3.81521e-05	0.00172415	Myo1b	ENSMUSG00000018417	Myo1b|AA406997	Repressed by MeCP2	Down in MeCP2-Tg, Up in MeCP2-Null
182	ENSRNOG00000005739	1574.08	1422.55	1725.61	1.21304	0.278624	8.24392e-05	0.0032288	Asap1	ENSMUSG00000022377	Asap1|Ddef1|AV239055	Change in MeCP2-Tg only, Down in MeCP2-Tg only
183	ENSRNOG00000009411	2254.15	2041.91	2466.39	1.20788	0.272476	5.47012e-05	0.00232789	Chn2	ENSMUSG00000004633	Chn2|1700026N20Rik|4930557O16Rik		Up in MeCP2-Null
184	ENSRNOG00000004693	2577.89	2335.28	2820.51	1.20778	0.272359	3.4814e-05	0.00159423	Pbx1	ENSMUSG00000052534	Pbx1|D230003C07Rik|AI848790|AU015730|2310056B04Rik|Pbx-1|Pbx1a|Pbx1b		Up in MeCP2-Null
185	ENSRNOG00000013248	3182.38	2883.52	3481.24	1.20729	0.271771	2.89935e-05	0.00136134	Wwc2	ENSMUSG00000031563	Wwc2|D8Ertd594e|AU022508|C85457	Repressed by MeCP2	Down in MeCP2-Tg
186	ENSRNOG00000005573	583.207	528.508	637.906	1.20699	0.271418	0.0015643	0.0339536	Ntn4	ENSMUSG00000020019	Ntn4|beta-netrin		Down in MeCP2-Tg	*
187	ENSRNOG00000012037	839.015	760.439	917.59	1.20666	0.271016	0.0006769	0.017703	Galnt7	ENSMUSG00000031608	Galnt7|AI225872|ppGaNTase-T7	Change in MeCP2-Tg only, Down in MeCP2-Tg only
188	ENSRNOG00000012747	2659.58	2411.61	2907.55	1.20564	0.269804	5.61686e-05	0.00237357	Spock1	ENSMUSG00000056222	Spock1|Ticn1|testican 1	Repressed by MeCP2
189	ENSRNOG00000008019	12645	11468.3	13821.6	1.20521	0.26928	1.21221e-05	0.000647417	Oxr1	ENSMUSG00000022307	Oxr1|2210416C20Rik|C7B|C7	Change in MeCP2-Tg only, Down in MeCP2-Tg only	Down in MeCP2-Tg, Up in MeCP2-Null	*
190	ENSRNOG00000004823	3635.01	3300.08	3969.93	1.20298	0.266609	3.7144e-05	0.00168491	Dock4	ENSMUSG00000035954	Dock4|AF263288|6330411N01Rik|EST N28122	Change in MeCP2-Tg only, Down in MeCP2-Tg only
191	ENSRNOG00000009267	1641.29	1493.01	1789.58	1.19864	0.2614	0.000245404	0.00782921	B3gnt2	ENSMUSG00000051650	B3gnt2|B3gnt1|AA408337|AA409404|AW260308|B3Galt6		Down in MeCP2-Tg, Up in MeCP2-Null
192	ENSRNOG00000031700	1267.44	1154.42	1380.46	1.1958	0.257982	0.000481553	0.013394	Map3k5	ENSMUSG00000071369	Map3k5|7420452D20Rik|Mekk5|ASK|ASK1	Repressed by MeCP2	Down in MeCP2-Tg, Up in MeCP2-Null
193	ENSRNOG00000007564	686.957	625.74	748.173	1.19566	0.25781	0.00202273	0.0410459	Evc	ENSMUSG00000029122	Evc		Up in MeCP2-Null
194	ENSRNOG00000009054	4760.62	4337.99	5183.25	1.19485	0.256828	7.10958e-05	0.00288297	Elmod1	ENSMUSG00000041986	Elmod1|AI428506|AI834991	Repressed by MeCP2
195	ENSRNOG00000010889	4192.23	3820.4	4564.07	1.19466	0.256597	7.27383e-05	0.00294462	Fbxw7	ENSMUSG00000028086	Fbxw7|1110001A17Rik|Fbxo30|Cdc4|Fbw7|Fbxw6|AGO|SEL-10	Repressed by MeCP2
196	ENSRNOG00000013436	685.412	624.985	745.839	1.19337	0.255042	0.00206151	0.0416585	Pde7b	ENSMUSG00000019990	Pde7b	Repressed by MeCP2, RT-PCR Confirmed	Down in MeCP2-Tg, Up in MeCP2-Null
197	ENSRNOG00000024998	2302.15	2101.34	2502.97	1.19113	0.252331	0.000187078	0.00633777	Trps1	ENSMUSG00000038679	Trps1|AI115454|AI447310|D15Ertd586e	Repressed by MeCP2
198	ENSRNOG00000001971	2434.82	2222.84	2646.79	1.19072	0.251839	0.000179476	0.00614068	Bbx	ENSMUSG00000022641	Bbx|5530401J07Rik|5730403O13Rik	Repressed by MeCP2
199	ENSRNOG00000018726	2484.54	2268.66	2700.41	1.19031	0.251337	0.000185659	0.00630743	Elmo1	ENSMUSG00000041112	Elmo1|6330578D22Rik|AI173001|C230095H21Rik|CED-12	Repressed by MeCP2
200	ENSRNOG00000013962	4384.36	4005.42	4763.31	1.18921	0.250009	8.66988e-05	0.00335742	Magi2	ENSMUSG00000040003	Magi2|Acvrinp1|Magi-2|S-SCAM	Repressed by MeCP2
201	ENSRNOG00000014248	3286.53	3002.76	3570.3	1.18901	0.249758	0.00022595	0.00733913	Erbb4	ENSMUSG00000062209	Erbb4|Her4|ErbB4	Change in MeCP2-Tg only, Down in MeCP2-Tg only
202	ENSRNOG00000004208	1332.3	1217.53	1447.08	1.18853	0.249182	0.000521176	0.0142654	Crim1	ENSMUSG00000024074	Crim1|AU015004	Repressed by MeCP2, RT-PCR Confirmed
203	ENSRNOG00000031536	1029.77	943.438	1116.11	1.18302	0.242477	0.00187266	0.0389522	Syndig1	ENSMUSG00000074736	Syndig1|Gm14134|AW123113|Tmem90b|OTTMUSG00000015750|SynDIG1		Down in MeCP2-Tg, Up in MeCP2-Null
204	ENSRNOG00000000949	983.398	901.078	1065.72	1.18271	0.2421	0.00180747	0.0379689	Flt3	ENSMUSG00000042817	Flt3|wmfl|Flk-2|Flt-3|Flk2|CD135	Repressed by MeCP2	Down in MeCP2-Tg, Up in MeCP2-Null
205	ENSRNOG00000002248	5901	5431.96	6370.04	1.1727	0.229829	0.000256919	0.00811062	Fryl	ENSMUSG00000070733	Fryl|2510002A14Rik|2010313D22Rik|9030227G01Rik|AI930088|2310004H21Rik	Repressed by MeCP2	Up in MeCP2-Null
206	ENSRNOG00000008150	2819.92	2597.93	3041.91	1.1709	0.227614	0.000569513	0.0153101	Fam214a	ENSMUSG00000034858	Fam214a|BC031353|C130047D21Rik|6330415I01Rik|AI553555		Up in MeCP2-Null
207	ENSRNOG00000017505	1553.96	1431.66	1676.26	1.17085	0.227561	0.00116363	0.0270022	Npepo	ENSMUSG00000021458	2010111I01Rik|2300006M17Rik|AW742919|aminopeptidase O|ApO		Down in MeCP2-Tg, Up in MeCP2-Null
208	ENSRNOG00000012549	4017.71	3717.86	4317.56	1.1613	0.215745	0.00109543	0.0258936	Hs2st1	ENSMUSG00000040151	Hs2st1|AW214369|Hs2st	Repressed by MeCP2
209	ENSRNOG00000014509	12953.2	12002	13904.4	1.15851	0.212266	0.000576221	0.0154309	Sacs	ENSMUSG00000048279	Sacs|E130115J16Rik		Down in MeCP2-Tg	*
210	ENSRNOG00000001928	2136.2	1980.55	2291.86	1.15718	0.210617	0.00196979	0.0403455	Il1rap	ENSMUSG00000022514	Il1rap|6430709H04Rik|AI255955|AV239853|IL-1RAcP|IL-1R AcP	Repressed by MeCP2, RT-PCR Confirmed	Down in MeCP2-Tg, Up in MeCP2-Null
211	ENSRNOG00000012405	2294.17	2132.69	2455.65	1.15143	0.20343	0.00229363	0.0451731	Tcf4	ENSMUSG00000053477	Hnf4a|Hnf4|Tcf14|Tcf4|MODY1|Nuclear receptor 2A1|HNF4 alpha|Nr2a1|HNF-4|Tcf7l2|Tcf4|TCF4E|TCF4B|mTcf-4E|mTcf-4B|Tcf-4|Tcf4|5730422P05Rik|Hnf-4|Tcf-4|bHLHb19|SEF2-1|ASP-I2|ITF-2b|E2.2|TFE|E2-2|ITF-2|MITF-2B|MITF-2A|ME2|SEF-2	Repressed by MeCP2, Change in MeCP2-Tg only, Down in MeCP2-Tg only	Down in MeCP2-Null	*

## Sheet: ST3
Supplementary Material Table ST3. Opposite from Mecp2-NULL mice, or similar to MECP2-TG mice: list of gene expression changes in Mecp2 ZFN/y rat hypothalamus that were either opposite from Mecp2-NULL mice, or changed in the same direction as observed in MECP2-TG mice.
	ID	baseMean	baseMean +/y	baseMean ZFN/y	Fold Change	log2FoldChange	P value	Adjusted P value	Final Symbol	M.musculus_homolog_ensembl_gene	Alias	Defined in mouse hypothalamus (Chahrour, 2008)	Defined in mouse hypothalamus (Chen, 2015)
1	ENSRNOG00000019213	8418.6	5520.69	11316.5	2.04983	1.03551	0.000839914	0.0208782	Gpd1	ENSMUSG00000023019	H6pd|Gpd-1|Gpd1|G6pd1|AI785303|Gpd1|AI747587|Gdc-1|Gdc1	Activated by MeCP2
2	ENSRNOG00000001338	50.2314	38.0845	62.3782	1.63789	0.711838	0.00161036	0.0347259	Hpd	ENSMUSG00000029445	Hpd|Fla|Flp|Hppd|Laf		Down in MeCP2-Null
3	ENSRNOG00000036604	333.794	280.095	387.493	1.38343	0.46825	0.000232959	0.0075266	Ifit2	ENSMUSG00000045932	Ifit2|AV302338|Ifi54	Activated by MeCP2
4	ENSRNOG00000013526	537.733	451.796	623.671	1.38043	0.465115	2.13087e-07	1.98939e-05	Rassf4	ENSMUSG00000042129	Rassf4|3830411C14Rik|AI586137	Change in MeCP2-Null only, Down in MeCP2-Null only
5	ENSRNOG00000012290	161.294	136.349	186.239	1.3659	0.449848	0.00106169	0.0252657	Gchfr	ENSMUSG00000046814	Gchfr|2010323F13Rik|P35		Down in MeCP2-Null
6	ENSRNOG00000033573	320.287	274.484	366.09	1.33374	0.41548	6.078e-05	0.0025461	Sgk2	ENSMUSG00000017868	Sgk2|AW146006|AI098171	Change in MeCP2-Null only, Down in MeCP2-Null only
7	ENSRNOG00000017212	655.932	586.835	725.03	1.23549	0.305086	0.000321166	0.00966992	Spsb1	ENSMUSG00000039911	Spsb1|1110014L01Rik|4930422J18Rik|AI596360|AI854583|SSB1	Change in MeCP2-Tg only, Up in MeCP2-Tg only
8	ENSRNOG00000003332	824.353	740.957	907.75	1.22511	0.292906	0.00027505	0.00858176	Nt5m	ENSMUSG00000032615	Nt5m|AI846937|2010013E09Rik|dNT-2	Change in MeCP2-Tg only, Up in MeCP2-Tg only
9	ENSRNOG00000029698	2185.46	1966.21	2404.7	1.22301	0.290437	2.61092e-05	0.00124287	Pim3	ENSMUSG00000035828	Pim3|BC026639|Kid1|KID-1/kinase induced by depolarization	Change in MeCP2-Tg only, Up in MeCP2-Tg only
10	ENSRNOG00000005375	648.463	583.43	713.496	1.22293	0.290346	0.000561009	0.0151661	RGD1564053	ENSMUSG00000057715	A830018L16Rik	Change in MeCP2-Null only, Down in MeCP2-Null only
11	ENSRNOG00000017523	677.169	610.074	744.264	1.21996	0.28683	0.000730676	0.0187431	H6pd	ENSMUSG00000028980	H6pd|Gpd-1|Gpd1|G6pd1|AI785303	Activated by MeCP2
12	ENSRNOG00000022635	4734.97	4310.17	5159.77	1.19711	0.259561	4.00689e-05	0.0017807	Dlg2	ENSMUSG00000052572	Dlg2|Dlgh2|A330103J02Rik|B230218P12Rik|B330007M19Rik|Gm1197|LOC382816|PSD93|Chapsyn-110|Mpp2|D11Bwg0652e|Pals4|Dlg2|Dlgh2	Activated by MeCP2
13	ENSRNOG00000012135	2856.13	2602.16	3110.1	1.1952	0.257254	8.06107e-05	0.00319061	Mllt6	ENSMUSG00000038437	Mllt6|AI315037|Af17	Change in MeCP2-Tg only, Up in MeCP2-Tg only
14	ENSRNOG00000003931	966.025	880.66	1051.39	1.19387	0.255642	0.00135157	0.0303122	Arsg	ENSMUSG00000020604	Arsg|6330406P08Rik|AI846872	Change in MeCP2-Null only, Down in MeCP2-Null only
15	ENSRNOG00000007102	3442.15	3157.21	3727.08	1.1805	0.239394	0.00104413	0.0249751	Acss1	ENSMUSG00000027452	Acss1|1110032O15Rik|AI788978|Acas2l|Acas2|AceCS2	Activated by MeCP2
16	ENSRNOG00000021255	2115.72	1951.55	2279.89	1.16825	0.224345	0.00127961	0.0290227	Smox	ENSMUSG00000027333	Smox|B130066H01Rik|SMO	Change in MeCP2-Tg only, Up in MeCP2-Tg only
17	ENSRNOG00000000645	1580.78	1463.86	1697.69	1.15973	0.213788	0.00224513	0.0445457	Reep3	ENSMUSG00000019873	Reep3|AW742655|D10Ucla1|AI265725	Change in MeCP2-Tg only, Up in MeCP2-Tg only
18	ENSRNOG00000012405	2294.17	2132.69	2455.65	1.15143	0.20343	0.00229363	0.0451731	Tcf4	ENSMUSG00000053477	Hnf4a|Hnf4|Tcf14|Tcf4|MODY1|Nuclear receptor 2A1|HNF4 alpha|Nr2a1|HNF-4|Tcf7l2|Tcf4|TCF4E|TCF4B|mTcf-4E|mTcf-4B|Tcf-4|Tcf4|5730422P05Rik|Hnf-4|Tcf-4|bHLHb19|SEF2-1|ASP-I2|ITF-2b|E2.2|TFE|E2-2|ITF-2|MITF-2B|MITF-2A|ME2|SEF-2	Repressed by MeCP2, Change in MeCP2-Tg only, Down in MeCP2-Tg only	Down in MeCP2-Null
19	ENSRNOG00000010199	7753.88	7208.68	8299.08	1.15126	0.203216	0.00145316	0.0321417	Glrb	ENSMUSG00000028020	Glrb|AI853901|spa	Change in MeCP2-Null only, Down in MeCP2-Null only
20	ENSRNOG00000012060	7909.55	7357.83	8461.27	1.14997	0.201594	0.0012761	0.028976	Gucy1b3	ENSMUSG00000028005	Gucy1b3|beta 1 sGC	Change in MeCP2-Tg only, Up in MeCP2-Tg only
21	ENSRNOG00000033372	5477.2	5101.1	5853.29	1.14746	0.198439	0.00157798	0.0342113	Klhl24	ENSMUSG00000062901	Klhl24|1110046J11Rik|4930429H24Rik|6530402O20Rik|C85082	Activated by MeCP2
22	ENSRNOG00000005333	4660.68	4343.36	4978.01	1.14612	0.196759	0.00221667	0.0441994	Azin1	ENSMUSG00000037458	Azin1|Oazin|1700085L02Rik|AI414949|Oazi|ODC antizyme inhibitor	Change in MeCP2-Tg only, Up in MeCP2-Tg only
23	ENSRNOG00000005678	1763.96	2000.9	1527.03	0.763171	-0.389923	2.99735e-05	0.00139917	Lamb1	ENSMUSG00000002900	Lamb1|C77966|Lamb-1|Lamb1-1|C81607|D130003D08Rik|C80098	Repressed by MeCP2
24	ENSRNOG00000002919	42704.1	51760.5	33647.7	0.650066	-0.621343	5.78872e-08	6.45523e-06	Gfap	ENSMUSG00000020932	Gfap|AI836096	Change in MeCP2-Tg only, Up in MeCP2-Tg only	Up in MeCP2-Null
25	ENSRNOG00000005871	82.806	103.068	62.5442	0.606826	-0.720645	6.67554e-05	0.00273459	Il1rn	ENSMUSG00000026981	Il1rn|F630041P17Rik|IL-1ra	Repressed by MeCP2
26	ENSRNOG00000013859	81.7579	122.672	40.844	0.332953	-1.58661	0.000206273	0.00685311	Bpifa1	ENSMUSG00000027483	Bpifa1|Plunc|SPLUNC1		Up in MeCP2-Null

## Sheet: ST4
Supplementary Material Table ST4. Opposite from both Mecp2-NULL and MECP2-TG mice: gene expression change in Mecp2 ZFN/y rat hypothalamus that was opposite from both Mecp2-NULL and MECP2-TG mice.
	ID	baseMean	baseMean +/y	baseMean ZFN/y	Fold Change	log2FoldChange	P value	Adjusted P value	Final Symbol	M.musculus_homolog_ensembl_gene	Alias	Defined in mouse hypothalamus (Chahrour, 2008)	Defined in mouse hypothalamus (Chen, 2015)
1	ENSRNOG00000001653	706.514	639.019	774.01	1.21125	0.276494	0.000887512	0.0218361	St3gal6	ENSMUSG00000022747	St3gal6|Siat10|AW552396|AI930218|1700023B24Rik|ST3Gal VI	Down in MeCP2-Tg and -Null

## Sheet: ST5
Supplementary Material Table ST5. Down unique rat: list of gene expression changes uniquely down-regulated in Mecp2 ZFN/y rat hypothalamus.
	ID	baseMean	baseMean +/y	baseMean ZFN/y	Fold Change	log2FoldChange	P value	Adjusted P value	Final Symbol	M.musculus_homolog_ensembl_gene	Alias
1	ENSRNOG00000039432	7.83518	13.3774	2.29294	0.171404	-2.54453	6.69086e-05	0.00273621	Trav5-4	ENSMUSG00000095607	Trav5-4|Tcra-V13.1
2	ENSRNOG00000001776	4.9396	8.3926	1.48659	0.177131	-2.49711	0.00238411	0.0467639	Muc20	ENSMUSG00000035638	Muc20|BC026367
3	ENSRNOG00000024223	24.8591	40.7645	8.95377	0.219646	-2.18675	9.00667e-08	9.2711e-06	LOC680415	NA
4	ENSRNOG00000016625	53.4789	86.4784	20.4794	0.236815	-2.07817	0.000143155	0.00504856	Slc22a2	ENSMUSG00000040966	Slc22a2|Orct2|Oct2
5	ENSRNOG00000015394	11.6776	18.7919	4.56321	0.242829	-2.04199	6.66685e-05	0.00273459	Trpv5	ENSMUSG00000036899	Trpv5|CaT2|ECaC1
6	ENSRNOG00000026430	8.28405	13.0056	3.56251	0.273922	-1.86816	0.00158331	0.034296	Trim58	ENSMUSG00000037124	Trim58|Gm1783|Gm16|LOC386443|LOC216781
7	ENSRNOG00000022129	12.062	18.9262	5.19777	0.274633	-1.86442	0.000152976	0.00535572	Galp	ENSMUSG00000034660	Galp
8	ENSRNOG00000007078	11.5259	17.4225	5.62937	0.323109	-1.62991	0.000789261	0.0199067	Wisp1	ENSMUSG00000005124	Wisp1|AW146261|Elm1|CCN4
9	ENSRNOG00000013859	81.7579	122.672	40.844	0.332953	-1.58661	0.000206273	0.00685311	Bpifa1	ENSMUSG00000027483	Bpifa1|Plunc|SPLUNC1
10	ENSRNOG00000028423	16.5849	24.8778	8.29209	0.333313	-1.58505	0.00014261	0.00504412	Otop1	ENSMUSG00000051596	Otop1|A530025J20Rik|tlt
11	ENSRNOG00000021016	12.6867	18.6563	6.71716	0.360049	-1.47374	0.00164578	0.0353001	Ntn5	ENSMUSG00000070564	Ntn5|Gm484|LOC243967
12	ENSRNOG00000020309	17.8409	25.9424	9.7394	0.375424	-1.41341	0.000533358	0.0145328	Gfra3	ENSMUSG00000024366	Gfra3|Y15110|GFR alpha-3|GFRalpha3
13	ENSRNOG00000006950	23.0575	33.4822	12.6328	0.377298	-1.40622	2.86846e-05	0.00134946	Padi3	ENSMUSG00000025328	Padi3|AI507004|Pdi3|Pad3|PAD type III
14	ENSRNOG00000011954	190.307	275.831	104.783	0.379883	-1.39637	2.16687e-26	5.79927e-23	Kiss1r	ENSMUSG00000035773	Kiss1r|Gpr54
15	ENSRNOG00000015139	70.1721	99.9175	40.4267	0.404601	-1.30543	1.67455e-07	1.62641e-05	F12	ENSMUSG00000021492	F12|FXII
16	ENSRNOG00000011120	26.9929	38.1845	15.8012	0.413813	-1.27295	4.22631e-05	0.00186445	D330045A20Rik	ENSMUSG00000042498	D330045A20Rik|AI132325
17	ENSRNOG00000013344	36.658	51.4481	21.8678	0.425046	-1.23431	0.0024221	0.0473164	Insrr	ENSMUSG00000005640	Insrr
18	ENSRNOG00000015402	17.8856	24.7866	10.9847	0.443171	-1.17406	0.00202118	0.0410459	Guca1a	ENSMUSG00000023982	Guca1a|Guca1|mGCAP1
19	ENSRNOG00000034102	105.367	141.933	68.8007	0.48474	-1.04472	1.96597e-10	4.04737e-08	Plk5	ENSMUSG00000035486	Plk5|6330514A18Rik
20	ENSRNOG00000007581	165.535	222.938	108.132	0.485029	-1.04386	1.90158e-14	9.34764e-12	Slc17a8	ENSMUSG00000019935	Slc17a8|BC042593|Vglut3
21	ENSRNOG00000022822	36.1619	48.1972	24.1266	0.500581	-0.998324	0.000180734	0.0061662	Fam169b		Fam169b|EG434197
22	ENSRNOG00000028598	56.2094	74.6247	37.7941	0.506456	-0.981491	0.0014898	0.0327349	Edar	ENSMUSG00000003227	Edar|dl
23	ENSRNOG00000013447	193.745	256.936	130.554	0.508119	-0.976762	5.48795e-05	0.00233136	Clca1	ENSMUSG00000028255	Clca3|gob5|gob-5
24	ENSRNOG00000013953	237.77	313.553	161.988	0.516619	-0.952828	1.85382e-05	0.00093221	Ntrk1	ENSMUSG00000028072	Ntrk1|C80751|Tkr|TrkA
25	ENSRNOG00000006025	238.274	313.157	163.39	0.521752	-0.938565	2.46578e-11	6.37423e-09	Lamb3	ENSMUSG00000026639	Lamb3|nicein, 125kDa
26	ENSRNOG00000011141	111.084	145.37	76.7981	0.528293	-0.920589	4.8538e-09	7.17261e-07	Serpina11	ENSMUSG00000063232	Serpina11|Gm895|LOC380780
27	ENSRNOG00000025930	35.1204	45.8641	24.3766	0.531496	-0.911868	0.000683415	0.0178347	Chst13	ENSMUSG00000056643	Chst13|1110067M19Rik|C4ST-3
28	ENSRNOG00000031746	93.1341	120.757	65.5112	0.542504	-0.882293	0.00242725	0.0473785	SPCS3_RAT	NA
29	ENSRNOG00000009897	30.7434	39.8316	21.6552	0.54367	-0.879198	0.00196261	0.0402669	Clcnkb	ENSMUSG00000006216	Clcnkb|Clcnk1l|Clck2
30	ENSRNOG00000014414	59.6733	77.2807	42.0658	0.544325	-0.877459	3.99836e-05	0.00178019	Qrfpr	ENSMUSG00000058400	Qrfpr|Gpr103|AQ27
31	ENSRNOG00000028436	118.438	153.276	83.6008	0.545426	-0.874544	1.17441e-05	0.000628623	Rprml	ENSMUSG00000046215	Rprml|AW049332
32	ENSRNOG00000026322	37.3812	48.2038	26.5587	0.550966	-0.859964	0.00137206	0.0307144	F1M6M9_RAT	NA
33	ENSRNOG00000000436	108.444	138.508	78.3793	0.565881	-0.82143	1.34085e-05	0.000706721	Egfl8	ENSMUSG00000015467	Egfl8|NG3
34	ENSRNOG00000009769	505.96	643.755	368.164	0.571901	-0.806162	0.00102034	0.0245035	Lamc3	ENSMUSG00000026840	Lamc3|AW240805|AI562206
35	ENSRNOG00000012920	43.1429	54.8707	31.4151	0.57253	-0.804578	0.00098662	0.0239082	Col9a1	ENSMUSG00000026147	Col9a1|Col9a-1
36	ENSRNOG00000004754	164.83	209.631	120.029	0.572572	-0.80447	8.69115e-07	6.86373e-05	Tc2n	ENSMUSG00000021187	Tc2n|Mtac2d1|4933406D09Rik|Tac2-N
37	ENSRNOG00000038892	203.141	257.361	148.922	0.578648	-0.789241	2.23489e-10	4.52368e-08	LOC686123	NA
38	ENSRNOG00000026605	88.6475	111.961	65.3343	0.583546	-0.777081	1.93256e-05	0.000967768	Ifi27l2b	ENSMUSG00000021208	Ifi27l2b|1810023F06Rik
39	ENSRNOG00000015837	46.9116	59.1504	34.6728	0.586181	-0.770583	0.00114457	0.0266699	Dnajc22	ENSMUSG00000038009	Dnajc22|2810451A06Rik|AI506245
40	ENSRNOG00000008219	217.473	273.343	161.603	0.591209	-0.758261	0.000341793	0.0101891	Ccdc33	ENSMUSG00000037716	Ccdc33|4930535E21Rik|Gm1117|LOC382077
41	ENSRNOG00000016405	127.3	159.823	94.7778	0.593017	-0.753854	4.04772e-06	0.000258614	Pcsk4	ENSMUSG00000020131	Pcsk4|AI647044|L21221|PC4|SPC5
42	ENSRNOG00000009564	42.1794	52.9302	31.4286	0.593775	-0.752012	0.00252785	0.0488278	Prr15	ENSMUSG00000045725	Prr15|E130201N16Rik|G90
43	ENSRNOG00000009203	46.5216	58.3776	34.6656	0.593817	-0.75191	0.00171106	0.0364102	RGD1561795	ENSMUSG00000031927	1700012B09Rik|1700007P19Rik
44	ENSRNOG00000007876	58.0875	72.5589	43.6162	0.601114	-0.73429	0.000544837	0.0147954	Wdr72	ENSMUSG00000044976	Wdr72|AW558070
45	ENSRNOG00000001229	686.139	855.954	516.324	0.603215	-0.729255	0.00249561	0.0483603	Col18a1	ENSMUSG00000001435	Col18a1|endostatin
46	ENSRNOG00000005871	82.806	103.068	62.5442	0.606826	-0.720645	6.67554e-05	0.00273459	Il1rn	ENSMUSG00000026981	Il1rn|F630041P17Rik|IL-1ra
47	ENSRNOG00000027831	56.1551	69.7796	42.5305	0.609498	-0.714306	0.000908067	0.0222283	RGD1565514	ENSMUSG00000067878	Mtap7d3|4933424A10Rik
48	ENSRNOG00000005574	105.043	130.302	79.7842	0.612301	-0.707686	9.85641e-06	0.000538411	Adamts8	ENSMUSG00000031994	Adamts8|METH-2|METH2
49	ENSRNOG00000013372	55.7632	69.0954	42.431	0.614093	-0.703471	0.00120773	0.0279135	Fam159b	ENSMUSG00000042655	Fam159b|A930021C24Rik
50	ENSRNOG00000019199	229.516	283.919	175.113	0.616769	-0.697198	2.38621e-09	3.90998e-07	Efcab4a	ENSMUSG00000048200	Cracr2b|Efcab4a|BC026645|6330520A15Rik
51	ENSRNOG00000012134	75.6561	93.5269	57.7853	0.617847	-0.694678	0.000232429	0.00752489	Scn4a	ENSMUSG00000001027	Scn4a|SkM1|mH2|Nav1.4
52	ENSRNOG00000003734	52.7733	65.1227	40.4239	0.620734	-0.687952	0.00253041	0.048838	Cxxc5	ENSMUSG00000046668	Cxxc5|4930415K17Rik
53	ENSRNOG00000023085	466.074	574.961	357.187	0.621238	-0.686782	4.39545e-11	1.06943e-08	Pmel	ENSMUSG00000025359	Pmel|Si|D12S53Eh|D10H12S53E|gp100|gp87|Pmel17
54	ENSRNOG00000004641	90.7681	111.653	69.8832	0.625895	-0.676006	0.000201243	0.0067324	Sstr4	ENSMUSG00000037014	Sstr4|Smstr4|sst4
55	ENSRNOG00000020830	66.1481	81.3336	50.9627	0.626589	-0.674408	0.000823036	0.0206075	Syne4	ENSMUSG00000019737	Syne4|AI428936|0610012K07Rik|nesprin-4
56	ENSRNOG00000006320	70.7114	86.8184	54.6044	0.62895	-0.668983	0.000439942	0.0124377	Ptges	ENSMUSG00000050737	Ptges|2410099E23Rik|D2Ertd369e|mPGES-1|mPGES|Ptges3|Tebp|5730442A20Rik|p23 cochaperone|Ptges|cPGES|sid3177
57	ENSRNOG00000015184	94.8325	116.426	73.2394	0.629066	-0.668717	9.95115e-05	0.00378065	Clic3	ENSMUSG00000015093	Clic3|2300003G24Rik
58	ENSRNOG00000032429	172.795	211.555	134.036	0.633575	-0.658413	4.76211e-07	4.08203e-05	Tmprss9	ENSMUSG00000059406	Tmprss9|Serase-1B
59	ENSRNOG00000030758	115.834	141.585	90.0837	0.636254	-0.652326	3.8452e-05	0.0017312	LOC100361503	NA
60	ENSRNOG00000017980	82.6894	101.03	64.3488	0.636927	-0.6508	0.000338762	0.0101238	Itgal	ENSMUSG00000030830	Itgal|Ly-15|Ly-21|Cd11a|LFA-1
61	ENSRNOG00000018681	1290.52	1575.3	1005.75	0.63845	-0.647356	4.05259e-08	4.78504e-06	Nes	ENSMUSG00000004891	Nes|ESTM46|C78523|AA166324
62	ENSRNOG00000009050	135.33	165.063	105.597	0.639739	-0.644445	1.03522e-05	0.000561608	Amn	ENSMUSG00000021278	Amn|5033428N14Rik|AV002116
63	ENSRNOG00000015554	155.744	189.745	121.743	0.641613	-0.640224	0.000437461	0.0123821	Ankdd1a	ENSMUSG00000066510	Ankdd1a|Gm1473|LOC384945
64	ENSRNOG00000009779	318.322	387.354	249.291	0.643574	-0.635823	7.48926e-05	0.00300656	Krt8	ENSMUSG00000049382	Krt8|AU019895|Krt-2.8|Krt2-8|AA960620|AL022697|Card2|cytokeratin-8|cytokeratin8|cytokeratin 8|EndoA|K8
65	ENSRNOG00000018486	139.381	169.513	109.249	0.644487	-0.633776	9.86834e-06	0.000538411	RGD1311084	ENSMUSG00000044320	1700001O22Rik|1700113K14Rik|4930549G18Rik
66	ENSRNOG00000003869	90.1366	109.53	70.7434	0.645882	-0.630657	0.000283973	0.00876412	Sod3	ENSMUSG00000072941	Sod3|AI314465|EC-SOD
67	ENSRNOG00000029789	91.5577	110.977	72.1388	0.650036	-0.621409	0.000387639	0.0111687	Aldh3b2	NA
68	ENSRNOG00000019994	71.7654	86.612	56.9189	0.657171	-0.60566	0.00188469	0.0391686	Phldb3	ENSMUSG00000074277	Phldb3|Gm10102|EG232970|ENSMUSG00000061511
69	ENSRNOG00000025894	154.386	185.712	123.06	0.662639	-0.593704	1.83528e-05	0.000924822	Vom2r-ps24	ENSMUSG00000092080	Vmn2r16|EG384220
70	ENSRNOG00000033579	73.0795	87.8734	58.2856	0.663291	-0.592286	0.00169091	0.0360752	Glt8d2	ENSMUSG00000020251	Glt8d2|1110021D20Rik
71	ENSRNOG00000020389	89.2557	107.123	71.3881	0.66641	-0.585517	0.000773538	0.0195922	Capn12	ENSMUSG00000054083	Capn12
72	ENSRNOG00000020448	3631.93	4355.78	2908.09	0.667639	-0.58286	6.38943e-16	4.62454e-13	Ncan	ENSMUSG00000002341	Ncan|Cspg3|Tgfbit|Cspg3-rs
73	ENSRNOG00000018034	249.552	297.347	201.756	0.678519	-0.559538	1.18062e-06	8.94264e-05	LOC684797	NA
74	ENSRNOG00000040290	125.036	148.773	101.299	0.680895	-0.554497	0.000189158	0.00639024	F1LXN1_RAT	NA
75	ENSRNOG00000013465	76.2573	90.5629	61.9516	0.684073	-0.547779	0.00228368	0.0450877	Tepp	ENSMUSG00000090206	Tepp|1700055M20Rik
76	ENSRNOG00000043007	718.083	850.727	585.438	0.688162	-0.539181	2.39752e-05	0.00116195	Rcn3	ENSMUSG00000019539	Rcn3|D7Ertd671e|6030455P07Rik|D530026G20Rik|RLP49
77	ENSRNOG00000029500	1198.45	1419.66	977.235	0.688358	-0.53877	7.9304e-07	6.41005e-05	Tapbp	ENSMUSG00000024308	Tapbp|D17Wsu91e|TPN|tapasin
78	ENSRNOG00000043180	113.011	133.556	92.4656	0.692338	-0.530452	0.000743301	0.0190063	LOC679769
79	ENSRNOG00000002525	123.181	145.487	100.875	0.693359	-0.528325	0.000421476	0.0119718	Ptgs2	ENSMUSG00000032487	Ptgs2|Tis10|PGHS-2|cyclooxygenase-2|PHS-2|prostaglandin G/H synthase|COX2|Pghs2|cyclooxygenase 2|Cox-2
80	ENSRNOG00000005935	220.853	260.549	181.157	0.69529	-0.524314	0.000732257	0.0187637	A3galt2	ENSMUSG00000028794	A3galt2|Gm433|iGb3|LOC215493
81	ENSRNOG00000030101	232.732	274.434	191.029	0.696081	-0.522672	8.74411e-06	0.000493219	Traip	ENSMUSG00000032586	Traip|Trip
82	ENSRNOG00000009407	293.703	345.867	241.539	0.698359	-0.517959	2.00719e-06	0.000140954	Galr2	ENSMUSG00000020793	Galr2|mGalR|GalR2
83	ENSRNOG00000008837	2275.12	2676.75	1873.5	0.699913	-0.514752	2.79443e-14	1.34619e-11	Ass1	ENSMUSG00000046687	Gm5424|EG432466
84	ENSRNOG00000017306	233.196	274.142	192.251	0.701282	-0.511933	2.55324e-05	0.00122266	Tmem238	ENSMUSG00000030431	Tmem238|2210411K11Rik
85	ENSRNOG00000039357	98.6084	115.903	81.3139	0.701569	-0.511343	0.00193805	0.0399331	Fam129c	ENSMUSG00000043243	Fam129c|Bcnp1
86	ENSRNOG00000027842	114.372	134.424	94.3191	0.701653	-0.51117	0.00138582	0.0309426	Hist1h2bd	NA
87	ENSRNOG00000015253	444.541	520.41	368.672	0.708425	-0.497313	5.02685e-06	0.000308882	Hsf4	ENSMUSG00000033249	Hsf4|ldis1
88	ENSRNOG00000038836	237.556	278.082	197.031	0.708534	-0.497091	2.09744e-05	0.00103565	LOC100365730	NA
89	ENSRNOG00000024923	20638.2	24134.1	17142.2	0.710289	-0.493522	1.17545e-10	2.62157e-08	Nnat	ENSMUSG00000067786	Nnat|5730414I02Rik|AW107673|Peg5
90	ENSRNOG00000033551	425.087	496.928	353.246	0.710859	-0.492365	2.33628e-07	2.15761e-05	D3ZDY7_RAT	NA
91	ENSRNOG00000034126	254.085	296.815	211.354	0.712072	-0.489904	0.00177916	0.0375918	Pcdhga2		Pcdhga2
92	ENSRNOG00000033004	358.636	418.788	298.483	0.71273	-0.488573	1.4002e-06	0.000102202	LOC100361076	NA
93	ENSRNOG00000014961	531.258	620.334	442.182	0.712813	-0.488405	6.58658e-05	0.00272128	Pdpn	ENSMUSG00000028583	Pdpn|Gp38|RANDAM-2|T1alpha|T1a|OTS-8|PA2.26
94	ENSRNOG00000020455	570.861	664.851	476.871	0.71726	-0.479431	4.12924e-08	4.85175e-06	Cst6	ENSMUSG00000024846	Cst6|N28197|1110017E11Rik|ichq
95	ENSRNOG00000033837	547.473	637.115	457.83	0.718599	-0.476741	2.88541e-06	0.000194104	Cdh9	ENSMUSG00000025370	Cdh9|T1-cadherin
96	ENSRNOG00000000836	151.283	176.035	126.532	0.718787	-0.476363	0.000516079	0.0141581	Ltb	ENSMUSG00000024399	Ltb|AI662801|Tnfc|p33|Tnfsf3|LTbeta|lymphotoxin beta
97	ENSRNOG00000011921	223.609	259.782	187.435	0.72151	-0.470908	0.00114488	0.0266699	Dusp4	ENSMUSG00000031530	Dusp4|2700078F24Rik|E130306H24Rik|AI844617|BB104621|MKP2
98	ENSRNOG00000022189	272.499	316.312	228.687	0.722979	-0.467975	6.25742e-05	0.00260766	Htatip2	ENSMUSG00000039745	Htatip2|AW111545|TIP30
99	ENSRNOG00000030318	1130.95	1311.84	950.064	0.724222	-0.465497	0.000279678	0.00869239	Gpr83	ENSMUSG00000031932	Gpr83|AW045253|Gir|Gpr72|RP105|RP82|RP39|glucocorticoid-induced receptor|GIR
100	ENSRNOG00000021687	211.788	245.654	177.922	0.724278	-0.465384	0.000125487	0.004559	RGD1564664
101	ENSRNOG00000014688	958.549	1111.53	805.567	0.724736	-0.464473	0.000383762	0.0111102	Prkcg	ENSMUSG00000078816	Prkcg|Prkcc|Pkcc|PKCgamma
102	ENSRNOG00000009917	291.893	338.313	245.473	0.725579	-0.462795	0.000458084	0.0128348	1700003E16Rik	ENSMUSG00000030030	1700003E16Rik|AU041756
103	ENSRNOG00000016831	2979.56	3453.12	2506	0.725721	-0.462513	0.000119167	0.00440792	Serpinh1	ENSMUSG00000070436	Serpinh1|Cbp1|Cbp2|Hsp47|Serpinh2|gp46|colligin|J6
104	ENSRNOG00000030467	178.604	206.879	150.328	0.726649	-0.460669	0.000642656	0.0169177	Ube2l6	ENSMUSG00000027078	Ube2l6|2810489I21Rik|Ubce8|UBCH8|RIG-B|Ubcm8
105	ENSRNOG00000006877	655.424	758.722	552.127	0.727706	-0.458571	9.9585e-07	7.71288e-05	Efnb1	ENSMUSG00000031217	Efnb1|Epl2|Eplg2|Lerk2|Cek5-L|EFL-3|Elk-L|Cek5 ligand|Stra1|LERK-2
106	ENSRNOG00000042833	526.209	609.075	443.344	0.727898	-0.458192	0.000233107	0.0075266	Gm884	ENSMUSG00000034239	Gm884|LOC380730
107	ENSRNOG00000004120	218.885	253.041	184.73	0.730038	-0.453956	0.000141379	0.00501225	RGD1565844
108	ENSRNOG00000042204	171.806	198.481	145.132	0.73121	-0.451642	0.00152548	0.0332226	ENSRNOG00000042204	NA
109	ENSRNOG00000024127	550.097	635.399	464.795	0.731502	-0.451067	0.00028144	0.00872465	Atp13a5	ENSMUSG00000048939	Atp13a5|C630015F21Rik
110	ENSRNOG00000024975	206.199	238.059	174.339	0.732332	-0.449431	0.000238774	0.00763791	Atp8b3	ENSMUSG00000003341	Atp8b3|1700056N23Rik|1700042F02Rik|SAPLT
111	ENSRNOG00000015691	822.208	948.589	695.827	0.733539	-0.447055	1.90918e-08	2.40766e-06	Fam212b	ENSMUSG00000048458	Fam212b|6530418L21Rik
112	ENSRNOG00000008965	161.68	186.289	137.07	0.735793	-0.442628	0.000878577	0.0216605	Socs2	ENSMUSG00000050974	Gm9847|ENSMUSG00000050974
113	ENSRNOG00000008965	161.68	186.289	137.07	0.735793	-0.442628	0.000878577	0.0216605	Socs2	ENSMUSG00000020027	Socs2|hg|AI527257|D130043N08Rik|AW108012|Cish2|JAB|cytokine-inducible SH2 protein 2|STAT-induced STAT inhibitor 2|SSI-2|CIS2|SOCS-2
114	ENSRNOG00000002948	148.192	170.695	125.69	0.736344	-0.441549	0.00177811	0.0375918	Abcc3	ENSMUSG00000020865	Abcc3|1700019L09Rik|MRP3
115	ENSRNOG00000018330	167.431	192.792	142.071	0.736911	-0.440438	0.00150829	0.0330576	Fam83f	ENSMUSG00000022408	Fam83f|AW544981
116	ENSRNOG00000031915	441.916	508.544	375.288	0.737965	-0.438377	2.68743e-06	0.000182859	Hdac10	ENSMUSG00000062906	Hdac10|AW548891
117	ENSRNOG00000021962	753.857	866.739	640.974	0.739523	-0.435332	8.32401e-08	8.79388e-06	Fzd2	ENSMUSG00000050288	Fzd2|AW456835|Fz10|Mfz10a|Mfz10
118	ENSRNOG00000001092	170.954	196.45	145.457	0.740428	-0.433569	0.000926576	0.0226124	Kl	ENSMUSG00000058488	Kl|alpha-kl
119	ENSRNOG00000009140	1655.43	1898.81	1412.06	0.743651	-0.427302	7.5136e-10	1.34563e-07	C1qtnf4	ENSMUSG00000040794	C1qtnf4|0710001E10Rik|9430004J15Rik|CTRP4
120	ENSRNOG00000019011	1147.57	1316.23	978.909	0.743721	-0.427166	0.000129896	0.00469088	F1M2Q0_RAT	NA
121	ENSRNOG00000017792	583.687	669.261	498.114	0.744275	-0.426092	1.09083e-06	8.34122e-05	RGD1308544	NA
122	ENSRNOG00000024931	226.364	259.38	193.347	0.745422	-0.423871	0.000278407	0.00866406	Ccdc88b	ENSMUSG00000047810	Ccdc88b|2610041P08Rik
123	ENSRNOG00000001311	773.722	886.507	660.936	0.745551	-0.423621	0.000179275	0.00614068	Rab36	ENSMUSG00000020175	Rab36|6330593L16Rik|AW047545
124	ENSRNOG00000003138	612.427	701.224	523.63	0.746737	-0.421328	0.000154733	0.00540152	Fcgr2a	ENSMUSG00000059498	Fcgr3|FcgammaRIII|Fcg receptor III|CD16
125	ENSRNOG00000005034	3200.32	3662.63	2738	0.747551	-0.419757	1.59776e-10	3.46714e-08	Arhgef25	ENSMUSG00000019467	Arhgef25|D10Ertd610e|2410008H17Rik|GEFT
126	ENSRNOG00000033360	617.98	706.884	529.077	0.748464	-0.417996	0.00216021	0.0432886	LOC100359496	NA
127	ENSRNOG00000019728	673.348	770.068	576.627	0.7488	-0.417348	6.31295e-06	0.000372739	Itgam	ENSMUSG00000030786	Itgam|F730045J24Rik|Ly-40|Mac-1a|Cd11b|CR3|CD11b/CD18|complement receptor type 3|Mac-1|Mac-1 alpha|complement component receptor 3 alpha|CD11B (p170)
128	ENSRNOG00000008000	4126.1	4717.77	3534.44	0.749176	-0.416624	8.61617e-11	1.99555e-08	Syt13	ENSMUSG00000027220	Syt13|AI549909|5730409J20Rik
129	ENSRNOG00000020714	212.64	243.128	182.151	0.7492	-0.416577	0.000563989	0.0152089	Trpm4	ENSMUSG00000038260	Trpm4|AW047689|1110030C19Rik|LTRPC4|TRPM4B
130	ENSRNOG00000014046	1114.68	1274.22	955.15	0.749596	-0.415814	1.95561e-08	2.45338e-06	Sertm1	ENSMUSG00000056306	Sertm1|6030405A18Rik
131	ENSRNOG00000021056	556.148	635.397	476.899	0.750553	-0.413975	2.64655e-06	0.000180588	Kcnj14	ENSMUSG00000058743	Kcnj14|A930026G01Rik|Kir2.4|IRK4
132	ENSRNOG00000032907	308.377	352.162	264.592	0.751335	-0.412473	0.000106372	0.00400341	LOC100364555	NA
133	ENSRNOG00000037853	256.176	291.89	220.463	0.755295	-0.404888	0.00167889	0.0358824	Rarres1	ENSMUSG00000049404	Rarres1|AI662122|5430417P09Rik
134	ENSRNOG00000042585	389.857	444.15	335.564	0.755519	-0.40446	3.98968e-05	0.00177962	LOC680511	NA
135	ENSRNOG00000018577	463.416	527.262	399.57	0.757819	-0.400074	2.02026e-05	0.00100334	Neil1	ENSMUSG00000032298	Neil1|2810450N13Rik
136	ENSRNOG00000018895	325.302	370.024	280.58	0.758275	-0.399206	0.000108124	0.00406299	Mchr1	ENSMUSG00000050164	Mchr1|Gpr24|AW049955|Mch1r|melanin-concentrating hormone receptor 1|MCH-1R|Gpr24-9
137	ENSRNOG00000005678	1763.96	2000.9	1527.03	0.763171	-0.389923	2.99735e-05	0.00139917	Lamb1	ENSMUSG00000002900	Lamb1|C77966|Lamb-1|Lamb1-1|C81607|D130003D08Rik|C80098
138	ENSRNOG00000018794	401.708	454.377	349.039	0.768171	-0.3805	8.91853e-05	0.00343164	Card9	ENSMUSG00000026928	Card9|Gm782|LOC332579
139	ENSRNOG00000007731	33152.8	37402.9	28902.8	0.772742	-0.371941	2.53233e-06	0.000174467	LOC691995
140	ENSRNOG00000001392	355.72	401.153	310.286	0.773486	-0.370554	0.000264666	0.00830079	Lhx5	ENSMUSG00000029595	Lhx5|Lim2
141	ENSRNOG00000010959	905.956	1019.8	792.107	0.776725	-0.364524	3.66092e-06	0.000237684	Klhl25	ENSMUSG00000055652	Klhl25|2810402K13Rik|BC027373
142	ENSRNOG00000021220	346.95	390.459	303.441	0.777139	-0.363756	0.000456282	0.0128094	Cpxm1	ENSMUSG00000027408	Cpxm1|AA986902|Cpx-1
143	ENSRNOG00000019271	690.736	774.709	606.762	0.783213	-0.352524	3.25704e-05	0.0015058	Ulk4	ENSMUSG00000040936	Ulk4|4932415A06Rik
144	ENSRNOG00000011582	383.483	429.91	337.056	0.784015	-0.351047	0.000478893	0.013348	Rab3d	ENSMUSG00000019066	Rab3d|C130057E11Rik
145	ENSRNOG00000038895	1323.19	1481.08	1165.3	0.786791	-0.345948	2.27317e-06	0.000157792	RGD1564450	NA
146	ENSRNOG00000019921	1918.87	2146.71	1691.04	0.787735	-0.344217	0.000140752	0.00500781	Rhbdl1	ENSMUSG00000025735	Rhbdl1|Rhbdl
147	ENSRNOG00000008415	670.16	749.655	590.664	0.787914	-0.343891	3.56359e-05	0.00162568	Nab2	ENSMUSG00000025402	Nab2|AI451907
148	ENSRNOG00000037518	296.703	331.544	261.863	0.789829	-0.340388	0.00125372	0.028733	Hyi		Hyi|2700033B16Rik|6430559E15Rik
149	ENSRNOG00000015346	972.362	1083.93	860.79	0.794135	-0.332543	0.000144139	0.00507583	Obsl1	ENSMUSG00000026211	Obsl1|AW822216
150	ENSRNOG00000009673	526.894	586.369	467.418	0.79714	-0.327095	0.000244555	0.00781247	RGD1305508	ENSMUSG00000020834	Dhrs13|2610209N15Rik
151	ENSRNOG00000037242	518.434	576.895	459.974	0.797327	-0.326757	0.000267635	0.0083721	Dnase1l1	ENSMUSG00000019088	Dnase1l1|2310005K03Rik|AI324885|Dnl1ll|Dnase1ll|G4.8
152	ENSRNOG00000043113	301.505	335.491	267.52	0.797398	-0.326628	0.00228693	0.0451149	Fam43b	ENSMUSG00000078235	Fam43b|OTTMUSG00000009974
153	ENSRNOG00000027496	691.943	769.887	613.998	0.797517	-0.326413	6.63892e-05	0.00273346	F1M9Y3_RAT	NA
154	ENSRNOG00000015084	1117.63	1242.26	992.991	0.799339	-0.32312	7.40415e-05	0.00298733	Necab2	ENSMUSG00000031837	Necab2|Efcbp2
155	ENSRNOG00000015568	560.311	622.658	497.964	0.79974	-0.322397	0.000486243	0.0135088	Ppapdc1b	ENSMUSG00000031570	Ppapdc1b|2310022A04Rik|AW045471|1810019D05Rik
156	ENSRNOG00000033233	441.799	490.917	392.681	0.799894	-0.322119	0.000724664	0.0186476	Hist1h2bb	NA
157	ENSRNOG00000042496	453.293	502.74	403.847	0.803292	-0.316004	0.000709143	0.0183377	Cyp4f17	ENSMUSG00000091586	Cyp4f17|EG208285
158	ENSRNOG00000039152	383.715	425.211	342.219	0.80482	-0.313262	0.00107606	0.025511	Frem3	ENSMUSG00000042353	Frem3|Gm795|LOC333315
159	ENSRNOG00000021809	1570.19	1738.69	1401.69	0.806175	-0.310835	0.00211326	0.0426034	Gpx3	NA
160	ENSRNOG00000018639	983.758	1089.24	878.282	0.806329	-0.31056	6.22087e-05	0.00259692	Zfand2b	ENSMUSG00000026197	Zfand2b|1110060O18Rik|C81256
161	ENSRNOG00000037340	1352.34	1497.07	1207.61	0.806651	-0.309984	1.69112e-05	0.000859365	Epha10		Epha10
162	ENSRNOG00000012939	1138.67	1259.63	1017.7	0.807933	-0.307692	3.60197e-05	0.00164009	Abca7	ENSMUSG00000035722	Abca7|Abc51
163	ENSRNOG00000018072	470.535	520.481	420.588	0.808075	-0.307439	0.00194496	0.0400412	D3ZB64_RAT	NA
164	ENSRNOG00000002364	7727.63	8546.27	6908.98	0.808421	-0.306822	6.21938e-07	5.23798e-05	Rnf112	ENSMUSG00000010086	Rnf112|Zfp179|R75574|AI854096|bfp
165	ENSRNOG00000013767	406.576	449.545	363.608	0.808835	-0.306083	0.0012729	0.0289643	Ccdc61	ENSMUSG00000074358	Ccdc61|C530028I08Rik|Gm159|LOC232933
166	ENSRNOG00000031838	3065.17	3388.53	2741.81	0.809144	-0.305532	4.10469e-06	0.00026087	LOC679840	NA
167	ENSRNOG00000043403	704.897	778.81	630.984	0.81019	-0.303669	0.000229513	0.00744048	D3ZKL0_RAT	NA
168	ENSRNOG00000022615	386.919	427.335	346.503	0.810846	-0.3025	0.00248986	0.0482877	Tp53i13	ENSMUSG00000044328	Trp53i13|2410019G02Rik
169	ENSRNOG00000022032	500.074	552.042	448.107	0.811726	-0.300935	0.00114482	0.0266699	Abcg3l2	ENSMUSG00000029299	Abcg3|Mxr2|Abcp2
170	ENSRNOG00000003387	415.76	458.918	372.602	0.811914	-0.300601	0.00165275	0.0354179	Fdxr	ENSMUSG00000018861	Fdxr
171	ENSRNOG00000042499	9127.28	10068.9	8185.67	0.812967	-0.298732	1.27808e-06	9.47232e-05	Tmsb10	ENSMUSG00000079523	Tmsb10|Ptmb10|Tb10
172	ENSRNOG00000020746	1123.19	1238.04	1008.34	0.814465	-0.296076	6.31545e-05	0.00262276	Lin7b	ENSMUSG00000003872	Lin7b|Veli2|LIN-7B|MALS-2
173	ENSRNOG00000017229	1197.33	1319.11	1075.55	0.815362	-0.294487	7.4808e-05	0.00300656	Arl10	NA
174	ENSRNOG00000009829	481.285	530.013	432.557	0.816126	-0.293137	0.00120869	0.0279135	D3ZBB1_RAT	NA
175	ENSRNOG00000000774	40828.5	44961.8	36695.2	0.816141	-0.293109	1.24708e-06	9.35778e-05	Gabbr1	ENSMUSG00000024462	Gabbr1|GABAB1|GABAbR1
176	ENSRNOG00000042960	500.803	550.592	451.013	0.819142	-0.287814	0.00141364	0.0314242	Rgcc	ENSMUSG00000022018	Rgcc|1190002H23Rik|RGC-32
177	ENSRNOG00000019651	1921.83	2112.35	1731.31	0.819613	-0.286986	3.74459e-05	0.00169541	Slc12a4	ENSMUSG00000017765	Slc12a4|AW546649|K-Cl Co-transporter-1|KCC1
178	ENSRNOG00000017329	847.787	931.415	764.16	0.820429	-0.28555	0.000332352	0.00996933	Tmem129	ENSMUSG00000019295	Tmem129|0610039G24Rik|2410015J15Rik|AA409575
179	ENSRNOG00000010210	5642.85	6189.63	5096.08	0.823325	-0.280465	0.00161864	0.0348731	Slc7a11	ENSMUSG00000027737	Slc7a11|AI451155|9930009M05Rik|sut|xCT|System x<c>|x<c>
180	ENSRNOG00000003109	1295.31	1419.38	1171.24	0.825179	-0.277222	0.000715378	0.0184292	Btbd17	ENSMUSG00000000202	Btbd17|1500005I02Rik|Tango10a
181	ENSRNOG00000025679	966.383	1058.84	873.922	0.825355	-0.276913	0.000493069	0.0136669	Stk40	ENSMUSG00000042608	Stk40|AI428792|2310004N11Rik
182	ENSRNOG00000005705	1520.9	1665.43	1376.36	0.826426	-0.275043	0.000186719	0.00633451	RGD1562284	ENSMUSG00000024084	Qpct|5730422A13Rik
183	ENSRNOG00000024294	488.82	535.133	442.507	0.82691	-0.274198	0.00221541	0.0441994	Kctd12		Kctd12|AW538430|AU046135|Pfet1|Pfetin
184	ENSRNOG00000005255	537.143	587.96	486.326	0.827142	-0.273794	0.00201849	0.0410289	F1LY07_RAT	NA
185	ENSRNOG00000042863	732.797	802.056	663.537	0.827295	-0.273526	0.00122778	0.0282459	CP2J3_RAT	NA
186	ENSRNOG00000020726	548.313	599.936	496.69	0.827906	-0.272462	0.0019258	0.0398511	Sipa1	ENSMUSG00000056917	Sipa1|SPA-1
187	ENSRNOG00000011222	9607.94	10496.5	8719.42	0.830701	-0.267599	1.53167e-05	0.000790005	Dynll1	ENSMUSG00000009013	Dynll1|Dnclc1|8kDa LC|DLC8|Pin
188	ENSRNOG00000019462	1877.55	2049.03	1706.08	0.832625	-0.264262	0.000608751	0.0162022	Pcdh1	ENSMUSG00000051375	Pcdh1|AI585920|2010005A06Rik
189	ENSRNOG00000000551	1620.09	1767.63	1472.55	0.833064	-0.2635	0.000165224	0.0057345	RGD1305587	ENSMUSG00000020083	2010107G23Rik|AA545165
190	ENSRNOG00000015967	1143.53	1247.42	1039.65	0.833444	-0.262843	0.000372309	0.0108567	Sh3bgrl3	ENSMUSG00000028843	Sh3bgrl3|1110004L05Rik|AU022188
191	ENSRNOG00000023830	640.646	698.654	582.638	0.833943	-0.261979	0.0022401	0.0445193	Dnase2a	ENSMUSG00000003812	Dnase2a|Dnase2
192	ENSRNOG00000032207	2181.45	2378.29	1984.62	0.834474	-0.261061	0.000128499	0.00464739	LOC501396	NA
193	ENSRNOG00000015588	1380.71	1504.96	1256.45	0.834871	-0.260375	0.00106464	0.02529	Nol3	ENSMUSG00000014776	Nol3|B430311C09Rik|ARC|Nop30
194	ENSRNOG00000008656	3913.05	4262.24	3563.86	0.836147	-0.258171	0.000458252	0.0128348	Snca	ENSMUSG00000025889	Snca|alphaSYN|alpha-synuclein
195	ENSRNOG00000019293	1584.12	1725.25	1442.99	0.836397	-0.25774	0.000293867	0.00900556	Polr2l	ENSMUSG00000074846	Gm10774|ENSMUSG00000074846
196	ENSRNOG00000019293	1584.12	1725.25	1442.99	0.836397	-0.25774	0.000293867	0.00900556	Polr2l	ENSMUSG00000038489	Polr2l|2510029B14Rik
197	ENSRNOG00000008047	590.218	642.781	537.656	0.836452	-0.257646	0.00193731	0.0399331	Khk	ENSMUSG00000029162	Khk
198	ENSRNOG00000018294	28215.6	30669.6	25761.7	0.839975	-0.251581	3.18093e-05	0.00147344	Hspa5	ENSMUSG00000026864	Hspa5|baffled|Grp78|AL022860|Bip|AU019543|Hsce70|D2Wsu17e|D2Wsu141e|XAP-1 antigen|mBiP|78kDa|Sez7
199	ENSRNOG00000022694	745.226	809.922	680.529	0.840241	-0.251126	0.00227779	0.0450452	Plekhg5	ENSMUSG00000039713	Plekhg5|BC023181
200	ENSRNOG00000004461	984.307	1069.36	899.256	0.840931	-0.249941	0.00104194	0.0249476	Flywch2	ENSMUSG00000023911	Flywch2|2810417J12Rik|AW548203|3010014L17Rik
201	ENSRNOG00000019494	1035.38	1121.73	949.023	0.846033	-0.241215	0.00152046	0.0331433	Psmb10	ENSMUSG00000031897	Psmb10|Mecl-1|Mecl1
202	ENSRNOG00000002436	2767.5	2995.95	2539.06	0.847498	-0.238719	0.0014271	0.0315943	Mmd	ENSMUSG00000003948	Mmd|AA690185|1200017E07Rik|1810073C06Rik
203	ENSRNOG00000021061	2296.09	2484.58	2107.6	0.848269	-0.237406	0.000430942	0.0122119	Map4k2	ENSMUSG00000024948	Map4k2|AI385662|Rab8ip|BL44
204	ENSRNOG00000003029	21946.4	23746.4	20146.5	0.848402	-0.23718	8.84967e-05	0.00341606	Calr	ENSMUSG00000003814	Calr|Calregulin|CRT
205	ENSRNOG00000018526	10521.2	11382.6	9659.92	0.848658	-0.236744	0.000468906	0.0131027	Dlg4	ENSMUSG00000020886	Dlg4|Dlgh4|PSD95|SAP90A|SAP90|PSD-95
206	ENSRNOG00000002767	3649.47	3947.88	3351.06	0.848824	-0.236462	0.000256804	0.00811062	Dlg3	ENSMUSG00000000881	Dlg3|Dlgh3|DLG3|SAP102
207	ENSRNOG00000030791	3082.3	3329.31	2835.3	0.851616	-0.231726	0.000300204	0.00914533	MGC109340	NA
208	ENSRNOG00000010077	4416.67	4770.04	4063.3	0.851837	-0.231351	0.000260146	0.00818033	Smarcd3	ENSMUSG00000028949	Smarcd3|1500001J14Rik|2210409C08Rik|BAF60C
209	ENSRNOG00000017359	35783.8	38645.2	32922.3	0.851912	-0.231224	0.000130682	0.00470514	Itm2c	ENSMUSG00000026223	Itm2c|AU041202|R75508|3110038L02Rik|Bricd2c|ITM3|BRI3
210	ENSRNOG00000008605	2058.65	2222.16	1895.15	0.85284	-0.229653	0.000834632	0.0208093	OST4	ENSMUSG00000038803	Ost4|2310016E02Rik
211	ENSRNOG00000033912	2665.73	2868.51	2462.94	0.858615	-0.219916	0.00198861	0.040593	Fcho1	ENSMUSG00000070000	Fcho1|3322402E17Rik|N28152
212	ENSRNOG00000013481	4086.27	4393.67	3778.87	0.860071	-0.217473	0.000702105	0.0181845	Cdh11	ENSMUSG00000096401
213	ENSRNOG00000013481	4086.27	4393.67	3778.87	0.860071	-0.217473	0.000702105	0.0181845	Cdh11	ENSMUSG00000031673	Cdh11|Cad11|osteoblast-cadherin|OB-cadherin
214	ENSRNOG00000013481	4086.27	4393.67	3778.87	0.860071	-0.217473	0.000702105	0.0181845	Cdh11	ENSMUSG00000095403
215	ENSRNOG00000001214	7407.88	7962.2	6853.57	0.860763	-0.216312	0.000402471	0.0115512	Pfkl	ENSMUSG00000020277	Pfkl|AA407869
216	ENSRNOG00000017621	2835.74	3043.1	2628.38	0.86372	-0.211365	0.00177629	0.0375918	Spns1	ENSMUSG00000030741	Spns1|2210013K02Rik
217	ENSRNOG00000001348	6434.26	6903.43	5965.1	0.864077	-0.210769	0.000709542	0.0183377	Erp29	ENSMUSG00000029616	Erp29|AW209030|2810446M09Rik|1200015M03Rik|Erp31|PDI-Db|Erp28
218	ENSRNOG00000027194	4000.75	4290.57	3710.92	0.864902	-0.209391	0.00201414	0.0410163	Sgsm2	ENSMUSG00000038351	Sgsm2|Rutbc1|D630003G22Rik|R74628
219	ENSRNOG00000007989	5089.37	5458.02	4720.72	0.864915	-0.20937	0.000761618	0.019331	Chst1	ENSMUSG00000027221	Chst1|AW125896|2610008E20Rik|GST-1|KSGAL6ST|C6ST
220	ENSRNOG00000025040	3475.3	3726.13	3224.48	0.865371	-0.20861	0.00126217	0.0288716	Gng10	ENSMUSG00000038607	Gng10|AV006524
221	ENSRNOG00000010944	12735.4	13629.3	11841.5	0.868825	-0.202862	0.000857178	0.0212198	Hyou1	ENSMUSG00000032115	Hyou1|Cab140|AI415631|Orp150|Grp170|140 kDa|CBP-140
222	ENSRNOG00000019351	3085.4	3297.84	2872.95	0.871159	-0.198992	0.00257162	0.0493566	Chid1	ENSMUSG00000025512	Chid1|3110023E09Rik|AI841869
223	ENSRNOG00000015267	3302.56	3529.41	3075.7	0.871449	-0.198511	0.00203019	0.0411281	Aldh18a1	ENSMUSG00000025007	Aldh18a1|Pycs|AI429789|2810433K04Rik
224	ENSRNOG00000018445	35550.7	37911.1	33190.3	0.87548	-0.191855	0.00116235	0.0269985	Agt	ENSMUSG00000031980	Agt|AI265500|angiotensin precursor|Serpina8|Aogen
225	ENSRNOG00000017911	7622.97	8122.89	7123.05	0.876911	-0.189498	0.00242073	0.0473164	Fam115a	ENSMUSG00000036667	Fam115a|3321401G04Rik|2810407D09Rik|A230020K05Rik|AI848529

## Sheet: ST6
Supplementary Material Table ST6. Up unique rat: list of gene expression changes uniquely up-regulated in Mecp2 ZFN/y rat hypothalamus.
	ID	baseMean	baseMean +/y	baseMean ZFN/y	Fold Change	log2FoldChange	P value	Adjusted P value	Final Symbol	M.musculus_homolog_ensembl_gene	Alias
1	ENSRNOG00000000138	75.6902	52.5983	98.782	1.87805	0.909232	1.2085e-06	9.12516e-05	Glis1	ENSMUSG00000034762	Glis1|GliH1
2	ENSRNOG00000000146	1663.19	1506.89	1819.49	1.20745	0.271958	0.000120716	0.00443246	Nebl	ENSMUSG00000053702	Nebl|BB140644|A630080F05Rik|D830029A09Rik|1200007O21Rik|Lnebl
3	ENSRNOG00000000168	887.132	794.882	979.381	1.23211	0.30113	0.000686098	0.0178853	Gatm	ENSMUSG00000027199	Gatm|AI314789|1810003P21Rik
4	ENSRNOG00000000299	879.712	740.77	1018.65	1.37513	0.459567	9.0207e-09	1.24874e-06	Foxo3	ENSMUSG00000048756	Foxo3|1110048B16Rik|2010203A17Rik|C76856|Foxo3a|Fkhr2|FKHRL1
5	ENSRNOG00000000302	3445.41	3070.62	3820.19	1.24411	0.315118	1.56603e-06	0.0001126	Sesn1	ENSMUSG00000038332	Sesn1|1110002G11Rik|AU044290|SEST1|PA26
6	ENSRNOG00000000547	14826.6	13783.7	15869.6	1.15134	0.203308	0.000960822	0.02333	Tspyl4	ENSMUSG00000039485	Tspyl4|D10Bwg0791e|2610102M01Rik|B230210I21Rik
7	ENSRNOG00000000583	1810.36	1545.95	2074.76	1.34206	0.424446	1.09445e-06	8.34244e-05	Cdk19	ENSMUSG00000038481	Cdk19|Cdc2l6|2700084L06Rik|AI845279|AW228747
8	ENSRNOG00000000606	1059.5	895.834	1223.16	1.36538	0.449307	4.20281e-09	6.24895e-07	Pcdh15	ENSMUSG00000052613	Pcdh15|Gm9815|nmf19|ENSMUSG00000046980|BB078305|av|Ush1f
9	ENSRNOG00000000645	1580.78	1463.86	1697.69	1.15973	0.213788	0.00224513	0.0445457	Reep3	ENSMUSG00000019873	Reep3|AW742655|D10Ucla1|AI265725
10	ENSRNOG00000000648	4295.89	4009.89	4581.9	1.14265	0.192385	0.00256403	0.0492502	Jmjd1c	ENSMUSG00000037876	Jmjd1c|5430433L24Rik|D630035I23Rik|TRIP8
11	ENSRNOG00000000658	615.879	545.365	686.394	1.2586	0.331814	0.00011353	0.00422659	Acacb	ENSMUSG00000042010	Acacb|AW743042|AI597064|Accb|Acc2
12	ENSRNOG00000000805	15151.1	14008.9	16293.3	1.16307	0.217937	0.000758989	0.0193049	Gja1	ENSMUSG00000050953	Gja1|AU042049|Gja-1|AW546267|Cx43alpha1|connexin43|Cx43|alpha 1 connexin|connexin 43
13	ENSRNOG00000000916	1999.78	1840.84	2158.71	1.17268	0.229805	0.000767523	0.0194603	Katnal1	ENSMUSG00000041298	Katnal1
14	ENSRNOG00000000921	14132.6	13147.7	15117.5	1.14982	0.201406	0.00100345	0.0242428	Ubl3	ENSMUSG00000001687	Ubl3|AW108023
15	ENSRNOG00000000961	867.729	794.527	940.932	1.18427	0.243994	0.00195339	0.0401461	Glt1d1	ENSMUSG00000049971	Glt1d1|5730455A04Rik
16	ENSRNOG00000001065	1754.12	1617.95	1890.29	1.16832	0.224438	0.00155964	0.0339052	Cyth3	ENSMUSG00000018001	Cyth3|Pscd3|AI648983|cytohesin 3|Grp1
17	ENSRNOG00000001276	1770.68	1583.38	1957.97	1.23658	0.30635	8.9509e-06	0.000500233	Pcnt	ENSMUSG00000001151	Pcnt|m239Asp|AW476095|m275Asp|C86676|Pcnt2
18	ENSRNOG00000001331	3432.05	3154.35	3709.75	1.17607	0.233978	0.000280757	0.00871468	Rnf34	ENSMUSG00000029474	Rnf34|BC004042|AW061037|AW536122|C88279|phafin 1
19	ENSRNOG00000001338	50.2314	38.0845	62.3782	1.63789	0.711838	0.00161036	0.0347259	Hpd	ENSMUSG00000029445	Hpd|Fla|Flp|Hppd|Laf
20	ENSRNOG00000001516	9278.66	8376.11	10181.2	1.21551	0.281556	0.00122197	0.0281932	Rapgef4	ENSMUSG00000049044	Rapgef4|1300003D15Rik|6330581N18Rik|5730402K07Rik|Epac2|cAMP-GEFII
21	ENSRNOG00000001525	1817.41	1601.13	2033.69	1.27015	0.345004	7.8826e-07	6.39287e-05	Igsf11	ENSMUSG00000022790	Igsf11|1700025L02Rik|BT-IgSF
22	ENSRNOG00000001585	988.249	885.926	1090.57	1.231	0.299828	8.06692e-05	0.00319061	Nrip1	ENSMUSG00000048490	Nrip1|8430438I05Rik|6030458L20Rik|AA959574|AW456757|RIP140
23	ENSRNOG00000001608	2348.79	2121.23	2576.34	1.21455	0.280422	6.91263e-05	0.00282211	Nxpe3	ENSMUSG00000075033	Nxpe3|Fam55c|Gm1752|Gm611|LOC385658|LOC208684
24	ENSRNOG00000001653	706.514	639.019	774.01	1.21125	0.276494	0.000887512	0.0218361	St3gal6	ENSMUSG00000022747	St3gal6|Siat10|AW552396|AI930218|1700023B24Rik|ST3Gal VI
25	ENSRNOG00000001686	1563.46	1425.82	1701.11	1.19308	0.25469	0.000324846	0.0097685	Hlcs	ENSMUSG00000040820	Hlcs|D16Jhu34|410I21.SP6
26	ENSRNOG00000001854	2144.78	1933.88	2355.68	1.21811	0.284648	3.27095e-05	0.00150934	Tmtc1	ENSMUSG00000030306	Tmtc1|BC023818
27	ENSRNOG00000001931	2913.98	2594.07	3233.88	1.24664	0.318047	9.32742e-06	0.000517672	Fgf12	ENSMUSG00000022523	Fgf12|AV114868|Fhf1
28	ENSRNOG00000002072	100.279	81.8731	118.685	1.44962	0.535674	0.00246399	0.0479016	Fam176c	ENSMUSG00000039903	Eva1c|4931408A02Rik|1700092M14Rik|Fam176c
29	ENSRNOG00000002079	3545.52	3115.3	3975.74	1.2762	0.351856	6.2019e-08	6.88411e-06	Mapk10	ENSMUSG00000046709	Mapk10|C230008H04Rik|Serk2|JNK3|p493F12
30	ENSRNOG00000002106	2612.33	2421.48	2803.17	1.15763	0.211173	0.00153706	0.0334447	Usp46	ENSMUSG00000054814	Usp46|2410018I08Rik|1190009E20Rik|AI451644
31	ENSRNOG00000002208	144.878	117.712	172.044	1.46156	0.547513	9.17116e-05	0.00351202	Shroom3	ENSMUSG00000029381	Shroom3|Shrm|AL022960|D5Ertd287e|Shrm3
32	ENSRNOG00000002214	5773.12	5052.4	6493.85	1.2853	0.362106	1.11671e-08	1.51113e-06	Klhl8	ENSMUSG00000029312	Klhl8|2310001P09Rik|D5Ertd431e
33	ENSRNOG00000002318	4848.29	4488.62	5207.97	1.16026	0.214449	0.000775689	0.0196055	Limch1	ENSMUSG00000037736	Limch1|3732412D22Rik
34	ENSRNOG00000002369	5279.5	4903.91	5655.1	1.15318	0.20562	0.00127044	0.0289643	Rgs8	ENSMUSG00000042671	Rgs8|6530413N01Rik
35	ENSRNOG00000002418	668.696	575.909	761.482	1.32223	0.402969	1.27671e-06	9.47232e-05	Tgfb2	ENSMUSG00000039239	Tgfb2|BB105277|Tgfb-2|Tgf-beta2
36	ENSRNOG00000002618	7336.22	6813.4	7859.04	1.15347	0.205979	0.000956395	0.0232694	Ivns1abp	ENSMUSG00000023150	Ivns1abp|AA960440|1700126I16Rik|1190004M08Rik|NS-1|ND1|HSPC068|NS1-BP|Nd1-S|Nd1-L
37	ENSRNOG00000002627	6142.54	5556.65	6728.43	1.21088	0.276055	0.000386238	0.0111417	Kctd3	ENSMUSG00000026608	Kctd3|E330032J19Rik|4930438A20Rik|NY-REN-45
38	ENSRNOG00000002652	7017.25	6156.84	7877.66	1.2795	0.355577	1.83135e-08	2.33396e-06	Rap1gap2	ENSMUSG00000038807	Rap1gap2|Garnl4|Gm1561|AU067654|LOC380710
39	ENSRNOG00000002793	415.755	368.107	463.402	1.25888	0.332137	0.000522104	0.0142746	Sstr2	ENSMUSG00000047904	Sstr2|Smstr2|Smstr-2|sst2|SSTR-2
40	ENSRNOG00000002903	4795.82	4404.34	5187.3	1.17777	0.236055	0.000207748	0.00689261	Specc1	ENSMUSG00000042331	Specc1|2810012G08Rik|Cytsb|B230396K10Rik
41	ENSRNOG00000002934	66436.5	61145.3	71727.7	1.17307	0.230289	0.000146196	0.00514078	Atp1b1	ENSMUSG00000026576	Atp1b1|Atpb|Atpb-1|sodium/potassium ATPase beta subunit
42	ENSRNOG00000003025	6247.51	5524.44	6970.58	1.26177	0.335449	1.06916e-07	1.07753e-05	Nap1l2	ENSMUSG00000082229	Nap1l2|Bpx
43	ENSRNOG00000003205	1235.74	1119.55	1351.93	1.20756	0.272098	0.000238176	0.00763359	Ldb2	ENSMUSG00000039706	Ldb2|AI035351|AW146358|CLIM-1a|CLIM-1b|CLP-36|Ldb3|CLIM1
44	ENSRNOG00000003213	1516.57	1396.2	1636.93	1.17242	0.229486	0.00228196	0.0450877	Helz	ENSMUSG00000020721	Helz|9630002H22Rik|3110078M01Rik|9430093I07Rik|AI851979
45	ENSRNOG00000003237	948.024	795.236	1100.81	1.38426	0.469114	1.36089e-09	2.34141e-07	Tp53bp2	ENSMUSG00000026510	Trp53bp2|X98550|AI746547|ASPP2|53BP2
46	ENSRNOG00000003312	1720.93	1542.73	1899.13	1.23102	0.299853	0.00151409	0.0331055	Chi3l1	ENSMUSG00000064246	Chil1|Chi3l1|AW208766|Gp39|Brp39
47	ENSRNOG00000003332	824.353	740.957	907.75	1.22511	0.292906	0.00027505	0.00858176	Nt5m	ENSMUSG00000032615	Nt5m|AI846937|2010013E09Rik|dNT-2
48	ENSRNOG00000003554	822.934	738.612	907.257	1.22833	0.296694	0.00101714	0.024451	Piga	ENSMUSG00000031381	Piga|AI194334|phosphatidylinositolglycan class A|Pig-a
49	ENSRNOG00000003583	6893.23	5972.07	7814.39	1.30849	0.387902	7.43584e-10	1.34563e-07	Smyd2	ENSMUSG00000026603	Smyd2|1110020E07Rik|KMT3C|Zmynd14
50	ENSRNOG00000003887	1595.25	1447.07	1743.42	1.20479	0.268785	0.000166831	0.00578197	Lgi2	ENSMUSG00000039252	Lgi2
51	ENSRNOG00000003891	48.4843	36.6539	60.3148	1.64552	0.718545	0.0019729	0.0403749	PORF1
52	ENSRNOG00000003931	966.025	880.66	1051.39	1.19387	0.255642	0.00135157	0.0303122	Arsg	ENSMUSG00000020604	Arsg|6330406P08Rik|AI846872
53	ENSRNOG00000004048	1688.64	1528.59	1848.7	1.20942	0.27431	0.000102808	0.0038936	Lrrk2	ENSMUSG00000036273	Lrrk2|4921513O20Rik|D630001M17Rik|9330188B09Rik|AW561911|Gm927|LOC381026|cI-46
54	ENSRNOG00000004068	4291.48	3958.62	4624.33	1.16817	0.224246	0.000403641	0.0115512	Ncoa1	ENSMUSG00000020647	Ncoa1|bHLHe74|KAT13A|steroid receptor coactivator-1|SRC1|SRC-1|SRC-a/NCoA-1
55	ENSRNOG00000004152	2328.82	2124.74	2532.9	1.1921	0.253506	0.000169477	0.00585681	Lrp12	ENSMUSG00000022305	Lrp12|C820005L12Rik|AI848829
56	ENSRNOG00000004174	584.018	458.478	709.558	1.54764	0.630069	9.92273e-13	3.4639e-10	RGD1563092	NA
57	ENSRNOG00000004198	1126.31	1002.88	1249.74	1.24615	0.317481	2.29146e-05	0.00111956	Stxbp6	ENSMUSG00000046314	Stxbp6|BC024598|C85317
58	ENSRNOG00000004314	1848.12	1708.68	1987.56	1.16321	0.218114	0.00192826	0.0398678	Ppm1h	ENSMUSG00000034613	Ppm1h|A430075L18Rik|C030002B11Rik|ARHCL1
59	ENSRNOG00000004328	527.411	452.823	601.999	1.32943	0.410813	5.39876e-06	0.000327388	Deptor	ENSMUSG00000022419	Deptor|Depdc6|9130412E02Rik|4731402B04Rik|D15Ertd336e|D15Ertd597e|R75183
60	ENSRNOG00000004377	835.005	731.018	938.992	1.2845	0.361205	8.79109e-06	0.000493592	Lpin1	ENSMUSG00000020593	Lpin1|fld|Lipin1
61	ENSRNOG00000004423	2079.53	1914.2	2244.87	1.17274	0.229885	0.000848583	0.0210503	Zfp238	ENSMUSG00000063659	Zbtb18|Zfp238|RP58
62	ENSRNOG00000004482	2211.23	1983.61	2438.84	1.22949	0.298064	1.3153e-05	0.000694771	Ccdc88c	ENSMUSG00000021182	Ccdc88c|0610010D24Rik|AV000935|AW324073|Daple
63	ENSRNOG00000004709	1491.88	1379.79	1603.97	1.16247	0.217198	0.00190932	0.0395781	Foxn3	ENSMUSG00000033713	Foxn3|Ches1|AA589593|Ches1l|AW556347|5430426H20Rik|HTLFL1
64	ENSRNOG00000004736	2318.13	2118.72	2517.53	1.18823	0.248818	0.000254069	0.00805232	Ralgps2	ENSMUSG00000026594	Ralgps2|1810020P17Rik|AU043409|2210408F11Rik|AW046161|9130014M22Rik|4921528G01Rik
65	ENSRNOG00000004755	2529	2296.84	2761.16	1.20216	0.265623	8.24241e-05	0.0032288	Commd9	ENSMUSG00000027163	Commd9|AA409293|1810029F08Rik
66	ENSRNOG00000004863	652.71	588.799	716.621	1.21709	0.283435	0.000791627	0.0199455	Mpped2	ENSMUSG00000016386	Mpped2|2700082O15Rik|AW060960|AV354767|239Fb
67	ENSRNOG00000004900	354.202	303.424	404.98	1.3347	0.416517	3.83869e-05	0.0017312	Crhr1	ENSMUSG00000018634	Crhr1|CRF 1 receptor|CRF-R1alpha|CRFR1
68	ENSRNOG00000005024	1005.89	924.409	1087.37	1.17629	0.234243	0.00230229	0.0453067	Cdkn2aipnl	ENSMUSG00000020392	Cdkn2aipnl|D11Ertd497e|A430101B06Rik|AA409260
69	ENSRNOG00000005124	388.12	334.042	442.198	1.32378	0.404664	2.93111e-05	0.00137357	Plekhh2	ENSMUSG00000040852	Plekhh2|AI256725
70	ENSRNOG00000005297	747.315	644.325	850.304	1.31968	0.40019	9.83589e-07	7.64249e-05	LOC100362008	NA
71	ENSRNOG00000005299	28082	26067.6	30096.4	1.15455	0.207333	0.000611958	0.0162516	Kif5a	ENSMUSG00000074657	Kif5a|Kns|D10Bwg0738e|Kif5|Khc
72	ENSRNOG00000005307	11084.5	10221.4	11947.7	1.16888	0.22513	0.00033505	0.0100266	Slc4a10	ENSMUSG00000026904	Slc4a10|NCBE
73	ENSRNOG00000005333	4660.68	4343.36	4978.01	1.14612	0.196759	0.00221667	0.0441994	Azin1	ENSMUSG00000037458	Azin1|Oazin|1700085L02Rik|AI414949|Oazi|ODC antizyme inhibitor
74	ENSRNOG00000005375	648.463	583.43	713.496	1.22293	0.290346	0.000561009	0.0151661	RGD1564053	ENSMUSG00000057715	A830018L16Rik
75	ENSRNOG00000005730	3280.9	3004.31	3557.5	1.18413	0.243829	0.000238322	0.00763359	Pcmtd1	ENSMUSG00000051285	Pcmtd1|A030012M09Rik|8430411F12Rik
76	ENSRNOG00000006003	4035.69	3668.28	4403.09	1.20032	0.263414	6.33888e-05	0.00262796	Ctnna2	ENSMUSG00000063063	Ctnna2|AI481747|cdf|Catna2|Catna|chp|alpha(N)-catenin|alpha N-catenin
77	ENSRNOG00000006037	35008.6	30734.2	39283	1.27815	0.354059	0.000416886	0.0118554	Snap25	ENSMUSG00000027273	Snap25|Bdr|GENA 70|sp|SNAP-25
78	ENSRNOG00000006086	4160.99	3745.31	4576.67	1.22197	0.289211	6.5576e-06	0.000385251	Lynx1	ENSMUSG00000022594	Lynx1|AI838844
79	ENSRNOG00000006305	10297.4	9232.62	11362.1	1.23065	0.29942	0.000342257	0.0101903	Slc38a2	ENSMUSG00000022462	Slc38a2|AI316867|5033402L14Rik
80	ENSRNOG00000006523	3481.38	3172.76	3789.99	1.19454	0.256453	8.7946e-05	0.00340025	Atl2	ENSMUSG00000059811	Atl2|Arl6ip2|AA407293|AV334690|2010110I21Rik|Aip-2
81	ENSRNOG00000006645	3913.98	3428.84	4399.11	1.28297	0.35949	8.92381e-06	0.000499879	Ryr3	ENSMUSG00000057378	Ryr3|AI851294|calcium release channel isoform 3
82	ENSRNOG00000006649	714.28	583.923	844.637	1.44649	0.532553	1.27182e-10	2.81048e-08	Thrb	ENSMUSG00000021779	Thrb|Thrb1|Thrb2|c-erbAbeta|TR beta|T3Rbeta|T3R[b]|Nr1a2
83	ENSRNOG00000006663	251.286	195.957	306.615	1.56471	0.645895	2.01504e-08	2.51483e-06	Usp2	ENSMUSG00000032010	Usp2|B930035K21Rik|ubp41
84	ENSRNOG00000006761	2452.5	2154.4	2750.6	1.27674	0.352464	1.70599e-07	1.64369e-05	Sh3gl2	ENSMUSG00000028488	Sh3gl2|AI120490|Sh3d2a|B930049H17Rik|AW555077|9530001L19Rik|endophilin A1|EEN-B1|endophilin I
85	ENSRNOG00000006919	359.062	318.079	400.044	1.25769	0.330771	0.00101354	0.0244132	Clvs1	ENSMUSG00000041216	Clvs1|4933402J24Rik|Rlbp1l1
86	ENSRNOG00000006995	829.651	727.18	932.121	1.28183	0.358205	4.95101e-06	0.000305	Ano6	ENSMUSG00000064210	Ano6|Tmem16f|AW554778|2900059G15Rik|AA407480|F730003B03Rik
87	ENSRNOG00000007079	173.322	139.287	207.357	1.4887	0.574056	7.4011e-06	0.000427668	Met	ENSMUSG00000009376	Met|AI838057|Par4|c-Met|HGF receptor
88	ENSRNOG00000007102	3442.15	3157.21	3727.08	1.1805	0.239394	0.00104413	0.0249751	Acss1	ENSMUSG00000027452	Acss1|1110032O15Rik|AI788978|Acas2l|Acas2|AceCS2
89	ENSRNOG00000007110	5939.26	5397.84	6480.68	1.20061	0.263763	2.36735e-05	0.00114964	Ankrd6	ENSMUSG00000040183	Ankrd6|diversin
90	ENSRNOG00000007151	7045.21	6211.24	7879.17	1.26853	0.343163	4.39317e-08	5.11199e-06	Cdk14	ENSMUSG00000028926	Cdk14|Pftk1
91	ENSRNOG00000007172	4076.83	3801.89	4351.76	1.14463	0.194882	0.00250004	0.0484072	Map4k3	ENSMUSG00000024242	Map4k3|4833416M01Rik|9530052P13Rik
92	ENSRNOG00000007199	2691.83	2423.26	2960.4	1.22166	0.288846	1.99165e-05	0.000991177	Rapgef3	ENSMUSG00000022469	Rapgef3|2310016P22Rik|9330170P05Rik|Epac1
93	ENSRNOG00000007221	1296.12	1195.4	1396.85	1.16853	0.224694	0.00201446	0.0410163	Dut	ENSMUSG00000027203	Dut|Dutp|5031412I06Rik|5133400F09Rik|D2Bwg0749e|dUTPase
94	ENSRNOG00000007249	1929.26	1716.8	2141.72	1.24751	0.319048	0.000363241	0.0106483	Cdkn1b	ENSMUSG00000003031	Cdkn1b|AA408329|AI843786|p27|p27Kip1
95	ENSRNOG00000007407	4687.69	4348.74	5026.64	1.15588	0.208996	0.00106257	0.0252657	Ndufa12	ENSMUSG00000020022	Ndufa12|2410011G03Rik|AW112974
96	ENSRNOG00000007422	1655.64	1456.28	1855	1.2738	0.349136	8.6507e-07	6.85425e-05	Vav2	ENSMUSG00000009621	Vav2|AI847175|2810040F13Rik
97	ENSRNOG00000007445	3493.49	3162.4	3824.58	1.20939	0.274281	3.04823e-05	0.00142017	ASPH
98	ENSRNOG00000007546	1409.49	1302.8	1516.18	1.16379	0.218831	0.00246991	0.0479781	Asns	ENSMUSG00000029752	Asns
99	ENSRNOG00000007628	1980.55	1782.71	2178.39	1.22195	0.289188	0.000553866	0.0150067	Ptp4a3	ENSMUSG00000059895	Ptp4a3|AV088979|Prl-3
100	ENSRNOG00000007666	4169.12	3761.81	4576.43	1.21655	0.282797	1.05739e-05	0.000569293	Cacnb4	ENSMUSG00000017412	Cacnb4|Cchb4|lh|3110038O15Rik
101	ENSRNOG00000007694	4510.56	4043.4	4977.72	1.23107	0.299917	3.17816e-06	0.000209732	Unc13c	ENSMUSG00000062151	Unc13c|1500037O19Rik|Unc13h3|D9Ertd414e|AU019458|Munc13-3
102	ENSRNOG00000007748	416.51	340.6	492.42	1.44574	0.531808	0.000149017	0.00523231	Tex15	ENSMUSG00000009628	Tex15|2210014E14Rik|AU022940|AL022622
103	ENSRNOG00000007808	48671.4	43293.5	54049.4	1.24844	0.32013	8.52057e-07	6.79586e-05	Nap1l5	ENSMUSG00000055430	Nap1l5|1110020M21Rik
104	ENSRNOG00000007818	749.07	639.192	858.948	1.3438	0.426322	1.95201e-07	1.86579e-05	Slc45a4	ENSMUSG00000079020	Slc45a4|9330175B01Rik|AW552276
105	ENSRNOG00000007859	5426.34	5020.42	5832.26	1.16171	0.216246	0.000645214	0.0169665	Ccdc41	ENSMUSG00000020024	Cep83|4921537D05Rik|5730513H21Rik|Ccdc41|2600001G24Rik
106	ENSRNOG00000007879	522.396	468.729	576.064	1.22899	0.297476	0.000839637	0.0208782	Mst4	ENSMUSG00000031112	Stk26|2610018G03Rik|Mst4
107	ENSRNOG00000007947	587.498	490.198	684.799	1.39698	0.482316	5.19257e-08	5.89969e-06	Fam13a	ENSMUSG00000037709	Fam13a|D430015B01Rik|AI462012
108	ENSRNOG00000007951	502.401	426.253	578.549	1.35729	0.440729	1.44513e-06	0.000104846	Galnt14	ENSMUSG00000024064	Galnt14|0610033M06Rik
109	ENSRNOG00000008034	6820.23	6296.82	7343.65	1.16625	0.221874	0.000441291	0.012456	Tmeff1	ENSMUSG00000028347	Tmeff1|tomoregulin-like|M7365
110	ENSRNOG00000008041	1134.78	994.626	1274.93	1.28182	0.358194	1.75377e-06	0.000124611	RGD1561357	NA
111	ENSRNOG00000008103	43795.8	40417.6	47174	1.16717	0.223011	0.000251424	0.00798952	Mdh1	ENSMUSG00000020321	Mdh1|Mor2|Mor-2|B230377B03Rik|D17921|MDH-s
112	ENSRNOG00000008210	89.8282	71.6809	107.975	1.50633	0.591041	0.000831706	0.0207814	Ky	ENSMUSG00000035606	Ky|ky|D9Mgc44e
113	ENSRNOG00000008289	23747.6	22161.2	25334	1.14317	0.193037	0.00168946	0.0360752	Slc25a3	ENSMUSG00000061904	Slc25a3|5730556H19Rik|Phc
114	ENSRNOG00000008340	358.09	316.739	399.442	1.26111	0.334692	0.00116082	0.0269891	RGD1309779	ENSMUSG00000032403	2300009A05Rik
115	ENSRNOG00000008482	664.417	602.722	726.111	1.20472	0.268698	0.00113161	0.0264889	Rbms1	ENSMUSG00000026970	Rbms1|AI255215|2600014B10Rik|YC1|MSSP-3|MSSP-2|MSSP-1
116	ENSRNOG00000008565	3953.62	3495.14	4412.1	1.26235	0.336117	2.33793e-07	2.15761e-05	NKIRAS1	ENSMUSG00000021772	Nkiras1|2400004O09Rik|KBRAS1
117	ENSRNOG00000008658	361.561	317.119	406.003	1.28028	0.356464	0.00183696	0.0384085	Mitf	ENSMUSG00000035158	Mitf|Gsfbcc2|bw|mi|vit|bHLHe32|BCC2|wh
118	ENSRNOG00000008688	1990.22	1842.71	2137.72	1.16009	0.214239	0.00149085	0.0327349	Usp45	ENSMUSG00000040455	Usp45|Gcap7|3110003C05Rik|AI843191|4930550B20Rik
119	ENSRNOG00000008834	209.377	179.801	238.952	1.32898	0.410323	0.000564487	0.0152089	Dach1	ENSMUSG00000055639	Dach1|E130112M23Rik|AI182278|Dac
120	ENSRNOG00000008845	2879.33	2666.95	3091.72	1.15927	0.213218	0.00129569	0.0292222	Pdrg1	ENSMUSG00000027472	Pdrg1|1110004D19Rik|AV006589|AU020945
121	ENSRNOG00000008865	139.044	117.85	160.239	1.35969	0.443274	0.0019504	0.040119	Stac	ENSMUSG00000032502	Stac
122	ENSRNOG00000008919	2167.63	1950.03	2385.23	1.22318	0.290634	0.000210825	0.00696592	Arpp21	ENSMUSG00000032503	Arpp21|D9Bwg1012e|AI853636|0710001E13Rik|R3hdm3|Tarpp|ARPP-21
123	ENSRNOG00000009006	7119.57	6633.64	7605.5	1.1465	0.197242	0.0014142	0.0314242	Ccdc47	ENSMUSG00000078622	Ccdc47|2610204L23Rik|calumin|asp4
124	ENSRNOG00000009007	830.925	740.112	921.739	1.2454	0.316615	7.59135e-05	0.00303742	LOC100363621	NA
125	ENSRNOG00000009300	3496.7	3193.48	3799.91	1.1899	0.250837	0.000109047	0.0040913	Tlk1	ENSMUSG00000041997	Tlk1|4930545J15Rik
126	ENSRNOG00000009318	2502.44	2289.76	2715.13	1.18577	0.245824	0.000201979	0.00674049	RGD1563583	ENSMUSG00000012609	Ttll10|Ttll5|4930595O22Rik|AU022799|4833412E22Rik|BC042775|Ttll5|D630041K24Rik|2310009M18Rik|1700048H13Rik|4930556H18Rik|AI428864|R75373|STAMP
127	ENSRNOG00000009322	914.763	785.847	1043.68	1.3281	0.409359	2.0323e-07	1.91969e-05	Ccdc126	ENSMUSG00000050786	Ccdc126|6330407D12Rik|AI465320|AL022711|AA675040
128	ENSRNOG00000009523	1525.45	1400.09	1650.81	1.17908	0.237656	0.00102387	0.0245637	Rab11fip2	ENSMUSG00000040022	Rab11fip2|AW558126|4930470G04Rik|A830046J09Rik|Rab11-FIP2|nRip11
129	ENSRNOG00000009533	1668.57	1460.43	1876.71	1.28504	0.361818	4.607e-05	0.00200305	4922501L14Rik	ENSMUSG00000042943	Erich3|4922501L14Rik|AI596448|1700013E18Rik
130	ENSRNOG00000009601	2211.74	2017.45	2406.04	1.19262	0.254133	0.000184943	0.00629199	Trpc1	ENSMUSG00000032839	Trpc1|Trrp1|Trp1|Mtrp1
131	ENSRNOG00000009613	362.687	289.001	436.373	1.50994	0.594488	7.51365e-06	0.000430908	Sh3bgrl2		Sh3bgrl2|A930014C21Rik|AA408038
132	ENSRNOG00000009639	5023.78	4668.63	5378.94	1.15214	0.20432	0.00123676	0.0284255	Zrsr1	ENSMUSG00000044068	Zrsr1|U2af1-rs1|Irlgs2|D11Ncvs75|SP2|35kDa|U2afbp-rs
133	ENSRNOG00000009882	12401.4	11597.8	13205	1.13858	0.187242	0.00244745	0.047657	Ppp3ca	ENSMUSG00000028161	Ppp3ca|AI841391|AW413465|2900074D19Rik|Caln|Calna|CN|CnA|PP2B alpha 1|PP2BA alpha
134	ENSRNOG00000009942	658.539	557.144	759.934	1.36398	0.447825	8.72379e-08	9.05733e-06	Cib2	ENSMUSG00000037493	Cib2|AI449053|2810434I23Rik|calcium binding protein Kip2
135	ENSRNOG00000010058	665.935	602.661	729.21	1.20998	0.274987	0.000896669	0.022036	Spry2	ENSMUSG00000022114	Spry2|sprouty2
136	ENSRNOG00000010128	669.006	576.131	761.881	1.32241	0.403169	1.53826e-06	0.000110935	Slc27a2	ENSMUSG00000027359	Slc27a2|Vlac|FATP2|Vlacs|ACSVL1|VLCS
137	ENSRNOG00000010165	165.425	127.732	203.119	1.59019	0.669203	6.51616e-07	5.41223e-05	Tnfaip2	ENSMUSG00000021281	Tnfaip2|Tnfip2|Exoc3l3
138	ENSRNOG00000010174	1799.74	1625.07	1974.41	1.21497	0.280919	0.000120638	0.00443246	Enpp4	ENSMUSG00000023961	Enpp4|4933413N07Rik|AI195364|Gm90|AA986363|LOC224794
139	ENSRNOG00000010199	7753.88	7208.68	8299.08	1.15126	0.203216	0.00145316	0.0321417	Glrb	ENSMUSG00000028020	Glrb|AI853901|spa
140	ENSRNOG00000010205	1796.56	1630.47	1962.65	1.20373	0.267515	0.000116213	0.00431313	MGC95152
141	ENSRNOG00000010313	1933.69	1740.58	2126.8	1.22189	0.289117	3.10316e-05	0.00144019	Astn2	ENSMUSG00000028373	Astn2|Astnl|1d8
142	ENSRNOG00000010392	532.417	438.307	626.526	1.42942	0.515432	8.71792e-09	1.21882e-06	Nrg1	ENSMUSG00000062991	Nrg1|D230005F13Rik|Hgl|6030402G23Rik|GGFII|NDF|HRGalpha|SMDF|GGF|ARIA|heregulin|HRG|HGL
143	ENSRNOG00000010447	5062.89	4724.94	5400.85	1.14305	0.192892	0.00243722	0.0474962	Tmod2	ENSMUSG00000032186	Tmod2|N-Tmod|neural tropomodulin|NTMOD
144	ENSRNOG00000010536	2538.37	2361.32	2715.42	1.14996	0.201582	0.00215867	0.0432886	Nr2c2	ENSMUSG00000005893	Nr2c2|Tr4|TAK1
145	ENSRNOG00000010624	1765.7	1635.36	1896.04	1.1594	0.21338	0.00222319	0.0442563	Ap3b1	ENSMUSG00000021686	Ap3b1|pe|rim2|AU015684|C78395|AP-3|beta3A|recombination induced mutation 2|Hps2
146	ENSRNOG00000010637	2673.38	2458.45	2888.3	1.17484	0.23247	0.00051687	0.0141636	Tbc1d5	ENSMUSG00000023923	Tbc1d5|1600014N05Rik
147	ENSRNOG00000010680	2512.36	2275.86	2748.86	1.20784	0.272424	0.000344385	0.0102284	Med12l	ENSMUSG00000056476	Med12l|AU044581
148	ENSRNOG00000010694	866.975	747.198	986.752	1.3206	0.401196	4.90899e-05	0.00210772	Tpbg	ENSMUSG00000035274	Tpbg|AW495680|5T4 oncofetal antigen|5T4
149	ENSRNOG00000010780	1260.02	1129.67	1390.37	1.23077	0.299563	4.82335e-05	0.00207835	Dlc1	ENSMUSG00000031523	Dlc1|A730069N07Rik|Arhgap7|p122-RhoGAP|STARD12
150	ENSRNOG00000010815	1591.3	1433.22	1749.38	1.22059	0.287585	5.59089e-05	0.00236674	Elf2	ENSMUSG00000037174	Elf2|AW111824|A230104O07Rik|2610036A20Rik|BB183398|NERF-2
151	ENSRNOG00000010839	883.723	796.805	970.641	1.21817	0.284712	0.000345318	0.0102435	RGD1560383	ENSMUSG00000035849	Krt222|6330509G02Rik
152	ENSRNOG00000011000	3691.77	3332.4	4051.14	1.21568	0.281765	1.43624e-05	0.000747226	Rims1	ENSMUSG00000041670	Rims1|C030033M19Rik|RIM1alpha|RIM1a|RIM1
153	ENSRNOG00000011032	2450.12	2252.78	2647.45	1.17519	0.232898	0.000492645	0.0136669	Lhfpl2	ENSMUSG00000045312	Lhfpl2|vgim|AI447312|AW050335
154	ENSRNOG00000011063	1614.62	1467.34	1761.9	1.20074	0.263928	0.000175957	0.00605318	Dennd1b	ENSMUSG00000056268	Dennd1b|6820401H01Rik|F730008N07Rik|4632404N19Rik|BC042698|4930467M19Rik
155	ENSRNOG00000011105	333.979	297.765	370.194	1.24324	0.314109	0.0025433	0.0490084	Arl15	ENSMUSG00000042348	Arl15|Arfrp2|C230032K13Rik
156	ENSRNOG00000011160	8905.08	7888.15	9922.02	1.25784	0.330948	0.00234307	0.0460715	Sv2b	ENSMUSG00000053025	Sv2b|A830038F04Rik|AI850768
157	ENSRNOG00000011162	236.935	201.983	271.886	1.34609	0.428772	0.000354835	0.010487	RGD1309410	ENSMUSG00000058173	Smco4|BC017612
158	ENSRNOG00000011203	1153.47	1051.78	1255.16	1.19336	0.255031	0.000576568	0.0154309	Farp1	ENSMUSG00000025555	Farp1|BC030329|AW228844|Cdep
159	ENSRNOG00000011231	3584.14	3299.3	3868.97	1.17266	0.22979	0.000384405	0.0111154	Cntnap4	ENSMUSG00000031772	Cntnap4|E130114F09Rik|Caspr4
160	ENSRNOG00000011253	469.709	420.676	518.742	1.23311	0.302307	0.00111183	0.0261274	RGD1304810	ENSMUSG00000039620	6430573F11Rik
161	ENSRNOG00000011422	1652.18	1513.41	1790.95	1.18339	0.242922	0.000605882	0.0161437	Atmin	ENSMUSG00000047388	Atmin|gpg6|BC060631|Asciz
162	ENSRNOG00000011511	1818.6	1591.49	2045.7	1.2854	0.362216	1.70051e-07	1.64369e-05	Stk24	ENSMUSG00000063410	Stk24|1810013H02Rik|C76483|STE20
163	ENSRNOG00000011585	11134.2	9905.74	12362.6	1.24802	0.319647	2.06673e-07	1.94459e-05	Fat3	ENSMUSG00000074505	Fat3|D430038H04Rik|Gm510|Gm1132|9430076A06Rik|LOC382129|LOC234973
164	ENSRNOG00000011589	6793.47	6124.67	7462.27	1.2184	0.284982	6.16728e-06	0.00036589	Camk2d	ENSMUSG00000053819	Camk2d|2810011D23Rik|8030469K03Rik|CaMK II
165	ENSRNOG00000011603	1732.53	1566.49	1898.58	1.212	0.27739	0.000409636	0.011663	Cab39l	ENSMUSG00000021981	Cab39l|4930520C08Rik|1500031K13Rik|2810425O13Rik|AA589432|MO2L
166	ENSRNOG00000011684	6259.16	5697.92	6820.39	1.197	0.259418	3.9271e-05	0.00176478	Auh	ENSMUSG00000021460	Auh|C77140|W91705
167	ENSRNOG00000011720	1762.63	1567.6	1957.67	1.24883	0.320576	4.40964e-06	0.00027741	L3mbtl3	ENSMUSG00000039089	L3mbtl3|AI481284|MBT-1
168	ENSRNOG00000011777	621.861	538.599	705.123	1.30918	0.388664	6.31368e-06	0.000372739	Spag5	ENSMUSG00000002055	Spag5|D11Bhm180e|AI874642|MAP126|Astrin|s17|S17|Mastrin|Deepest
169	ENSRNOG00000011830	1470.84	1346.47	1595.21	1.18474	0.244569	0.000642264	0.0169177	Plekha3	ENSMUSG00000002733	Plekha3|FAPP1
170	ENSRNOG00000011852	4965.41	4455.28	5475.54	1.229	0.297482	1.7182e-06	0.000122808	Myo6	ENSMUSG00000033577	Myo6|BC029719|Tlc|sv
171	ENSRNOG00000011969	9238.41	8456.33	10020.5	1.18497	0.244851	8.23781e-05	0.0032288	Dock9	ENSMUSG00000025558	Dock9|B230309H04Rik|AA959601|D14Wsu89e|AW538057|Zizimin1
172	ENSRNOG00000011994	300.124	262.314	337.934	1.28828	0.365446	0.000698539	0.0181311	Perp	ENSMUSG00000019851	Perp|1110017A08Rik|KRTCAP1|PIGPC1|KCP1
173	ENSRNOG00000012060	7909.55	7357.83	8461.27	1.14997	0.201594	0.0012761	0.028976	Gucy1b3	ENSMUSG00000028005	Gucy1b3|beta 1 sGC
174	ENSRNOG00000012061	7619.14	6895.54	8342.75	1.20988	0.274859	1.25496e-05	0.000667289	Prkcb	ENSMUSG00000052889	Prkcb|A130082F03Rik|Pkcb|Prkcb1|Prkcb2|PKC-Beta
175	ENSRNOG00000012135	2856.13	2602.16	3110.1	1.1952	0.257254	8.06107e-05	0.00319061	Mllt6	ENSMUSG00000038437	Mllt6|AI315037|Af17
176	ENSRNOG00000012207	52473	48347.3	56598.7	1.17067	0.227334	0.000152403	0.00534342	Dst	ENSMUSG00000026131	Dst|nmf339|AW554249|nmf203|2310001O04Rik|A830042E19Rik|Bpag|Bpag1|ah|dt|Macf2|bullous pemphigoid antigen 1|athetoid|BPAG1-n|BPAG1
177	ENSRNOG00000012290	161.294	136.349	186.239	1.3659	0.449848	0.00106169	0.0252657	Gchfr	ENSMUSG00000046814	Gchfr|2010323F13Rik|P35
178	ENSRNOG00000012363	530.616	450.472	610.76	1.35582	0.439169	9.1473e-07	7.1769e-05	Peli2	ENSMUSG00000021846	Peli2|BB129927|AW047589
179	ENSRNOG00000012536	2626.56	2409.46	2843.67	1.18021	0.239047	0.000404413	0.0115553	Sgms1	ENSMUSG00000040451	Sgms1|AI841905|C80702|9530058O11Rik|Tmem23|SMS1gamma|SMS1beta|SMS1alpha2|SMS1alpha1|SMS1
180	ENSRNOG00000012853	2614.88	2422.84	2806.92	1.15852	0.212286	0.00181468	0.0380089	Tk2	ENSMUSG00000035824	Tk2|AU024611
181	ENSRNOG00000012885	1051.71	926.386	1177.04	1.27057	0.345473	7.32401e-06	0.000425093	Ccdc28a	ENSMUSG00000059554	Ccdc28a|1700009P13Rik|AI480677
182	ENSRNOG00000013000	24493.4	22570.7	26416	1.17036	0.226958	0.00100097	0.0242072	Ldhb	ENSMUSG00000030246	Ldhb|AI790582|Ldh-2|H-Ldh|lactate dehydrogenase-B
183	ENSRNOG00000013024	2081.76	1871.76	2291.76	1.22439	0.292058	2.50817e-05	0.00120347	Csgalnact1	ENSMUSG00000036356	Csgalnact1|4732435N03Rik|CSGalNAcT-1
184	ENSRNOG00000013119	1545.41	1413.62	1677.2	1.18646	0.24666	0.000617592	0.0163293	Fgfr1op	ENSMUSG00000069135	Fgfr1op|4930553O10Rik|Fop
185	ENSRNOG00000013123	127.203	94.1539	160.253	1.70203	0.767254	0.000134717	0.00482876	Scube2-ps1	ENSMUSG00000007279	Scube2|Cegf1|4932442O19Rik|ICRFP703N2430Q5.1|ICRFP703B1614Q5.1
186	ENSRNOG00000013194	1998.87	1761.88	2235.86	1.26902	0.343712	5.498e-07	4.66304e-05	Rps6ka2	ENSMUSG00000023809	Rps6ka2|D17Wsu134e|Rps6ka-rs1|p90rsk|pp90rsk|90kDa|Rsk3
187	ENSRNOG00000013202	3236.2	2810.63	3661.78	1.30283	0.381649	2.02531e-07	1.91969e-05	Akap7	ENSMUSG00000039166	Akap7|AI662165|BB170514|AKAP15|Akap18
188	ENSRNOG00000013257	2440.13	2245.18	2635.08	1.17366	0.231012	0.000690058	0.0179691	Hecw2	ENSMUSG00000042807	Hecw2|Nedl2|D030049F17Rik|A730039N16Rik|Gm971
189	ENSRNOG00000013368	6907.95	6211.98	7603.92	1.22407	0.291689	3.97834e-06	0.000255536	Plcl2	ENSMUSG00000038910	Plcl2|Plce2|PRIP-2
190	ENSRNOG00000013526	537.733	451.796	623.671	1.38043	0.465115	2.13087e-07	1.98939e-05	Rassf4	ENSMUSG00000042129	Rassf4|3830411C14Rik|AI586137
191	ENSRNOG00000013781	468.703	396.678	540.729	1.36314	0.446937	3.09646e-05	0.00143985	Kcnq5	ENSMUSG00000028033	Kcnq5|D1Mgi1|9230107O05Rik|AA589396
192	ENSRNOG00000013786	8348.77	7119.35	9578.2	1.34538	0.428009	1.0618e-06	8.14506e-05	Tsc22d3	ENSMUSG00000031431	Tsc22d3|Dsip1|Gilz
193	ENSRNOG00000013818	2285.22	1817.01	2753.42	1.51536	0.599657	1.55735e-14	8.33599e-12	Rasgrf2	ENSMUSG00000021708	Rasgrf2|6330417G04Rik|AW048350|Grf2
194	ENSRNOG00000013867	484.564	402.834	566.294	1.40578	0.491367	0.00125316	0.028733	Fgf1	ENSMUSG00000036585	Fgf1|Fgf-1|Fgfa|fibroblast growth factor 1 (acidic)
195	ENSRNOG00000013884	6822.15	6229.38	7414.92	1.19031	0.251342	5.03543e-05	0.00215816	Psd3	ENSMUSG00000030465	Psd3|4931420C21Rik|AI661273|BC003498|EFA6D|Psmd3|Tstap91a|AI255837|Psd3|AntP91a
196	ENSRNOG00000014018	819.739	748.526	890.953	1.19028	0.251297	0.00213474	0.0429211	St8sia1	ENSMUSG00000030283	St8sia1|Siat8a|Siat8|9330109E03Rik|GD3S|GD3 synthase|ST8Sia I|alpha-2,8-sialyltransferase
197	ENSRNOG00000014030	4088.86	3493.98	4683.74	1.34052	0.422788	2.07495e-05	0.00102838	Synm	ENSMUSG00000030554	Synm|Dmn|AI852401|4930412K21Rik|Synemin
198	ENSRNOG00000014076	2486.81	2310.67	2662.94	1.15245	0.204706	0.00245502	0.0477657	Mbnl1	ENSMUSG00000027763	Mbnl1
199	ENSRNOG00000014107	4328.74	3888.58	4768.89	1.22638	0.294411	4.78591e-06	0.000297876	Omg	ENSMUSG00000049612	Omg
200	ENSRNOG00000014163	1962.52	1814.91	2110.13	1.16267	0.217441	0.00156468	0.0339536	Zfp536	ENSMUSG00000043456	Zfp536|9630010P11Rik
201	ENSRNOG00000014322	1884.46	1681.02	2087.91	1.24205	0.312727	4.21449e-06	0.000266442	Kazn	ENSMUSG00000040606	Kazn|9030409G11Rik|2310007B04Rik|AI256607|AI666764|AW061099
202	ENSRNOG00000014460	917.267	831.379	1003.16	1.20662	0.270968	0.000942626	0.0229808	Hivep1	ENSMUSG00000021366	Hivep1|Cryabp1|alphaA-CRYBP1
203	ENSRNOG00000014587	1286.93	1182.63	1391.24	1.17639	0.234367	0.00148537	0.0326742	Mid2	ENSMUSG00000000266	Mid2|Trim1|FXY2
204	ENSRNOG00000014658	2875.18	2652.24	3098.13	1.16812	0.22419	0.000598823	0.015991	Zfp423	ENSMUSG00000045333	Zfp423|Zfp104|nur12|Ebfaz|ataxia1|Roaz
205	ENSRNOG00000014718	20791.7	19418.3	22165	1.14145	0.190868	0.00200118	0.040815	Acsl3	ENSMUSG00000032883	Acsl3|2610510B12Rik|C85929|Facl3
206	ENSRNOG00000014768	91.1782	70.1699	112.186	1.59878	0.676973	8.32765e-05	0.0032563	RGD1565505	ENSMUSG00000052942	Glis3|4833409N03Rik|E330013K21Rik
207	ENSRNOG00000014859	1896.21	1703.98	2088.43	1.22562	0.29351	0.000211501	0.00696911	Rnf152	ENSMUSG00000047496	Rnf152|A930029B02Rik
208	ENSRNOG00000014874	762.501	696.468	828.534	1.18962	0.250503	0.0024372	0.0474962	Zfyve28	ENSMUSG00000037224	Zfyve28|9630058O20Rik|Gm146
209	ENSRNOG00000014886	1377.38	1191.51	1563.24	1.31198	0.391749	8.28228e-08	8.78834e-06	Fam107b	ENSMUSG00000026655	Fam107b|3110001A13Rik|AI132312|AA589595|AA959793
210	ENSRNOG00000015003	286.791	214.581	359.001	1.67303	0.742467	2.10085e-07	1.96899e-05	Pex11a	ENSMUSG00000030545	Pex11a|PEX11alpha
211	ENSRNOG00000015071	821.97	737.324	906.617	1.2296	0.298194	0.000138211	0.00493197	Zim1	ENSMUSG00000002266	Zim1
212	ENSRNOG00000015155	125.412	93.7187	157.105	1.67635	0.74532	8.13588e-07	6.55415e-05	Tnnc2	ENSMUSG00000017300	Tnnc2|Tncs
213	ENSRNOG00000015177	2641.02	2436.66	2845.39	1.16774	0.223721	0.00110144	0.0259848	Sun2	ENSMUSG00000042524	Sun2|Unc84b|AI551766|B230369L08Rik
214	ENSRNOG00000015201	302.97	239.044	366.897	1.53485	0.6181	8.68308e-09	1.21882e-06	RGD1562084	ENSMUSG00000032313	AI118078
215	ENSRNOG00000015220	2000.26	1643.07	2357.46	1.43479	0.520837	5.57885e-14	2.48848e-11	Crtac1	ENSMUSG00000042401	Crtac1|AW047536|2810454P21Rik|Crtac1B|Lotus
216	ENSRNOG00000015365	304.4	258.36	350.44	1.3564	0.439787	0.00146462	0.0323062	Col4a3	ENSMUSG00000079465	Col4a3|tumstatin|alpha3(IV)
217	ENSRNOG00000015528	22890.3	21345.8	24434.8	1.14471	0.194984	0.00132444	0.029787	Pja2	ENSMUSG00000024083	Pja2|AI447901|AL022700|Neurodap1
218	ENSRNOG00000015575	3653.1	3389.62	3916.57	1.15546	0.208465	0.00120175	0.0278064	Rab11fip5	ENSMUSG00000051343	Rab11fip5|D6Ertd32e|C75969|9130206P09Rik|RIP11|GAF1
219	ENSRNOG00000015898	2783.67	2537.3	3030.05	1.1942	0.256045	0.000164737	0.00572587	Fert2	ENSMUSG00000000127	Fer|Fert2|AV082135|Fert|C330004K01Rik
220	ENSRNOG00000015976	29153.1	26520	31786.3	1.19858	0.261325	1.46551e-05	0.000757505	Snurf	ENSMUSG00000000948	Snrpn|2410045I01Rik|Pwcr1|Peg4
221	ENSRNOG00000016010	2907.77	2703.71	3111.83	1.15095	0.202823	0.00218282	0.0435968	Mul1	ENSMUSG00000041241	Mul1|0610009K11Rik|AV000801
222	ENSRNOG00000016013	4943.93	4439.81	5448.05	1.22709	0.295242	2.89299e-06	0.000194104	Gprc5b	ENSMUSG00000008734	Gprc5b|AW125761|hypothetical protein, clone 2-63
223	ENSRNOG00000016196	2804.17	2552.76	3055.57	1.19697	0.259382	9.65476e-05	0.00367384	Dlgap1	ENSMUSG00000003279	Dlgap1|AI845682|AI848168|BB075781|4933422O14Rik|D17Bwg0511e|Gkap|Sapap1|GKAP/SAPAP|DAP-1 beta|SAPAP1
224	ENSRNOG00000016206	2569.25	2237.85	2900.64	1.29617	0.374257	2.71929e-08	3.29143e-06	Uvrag	ENSMUSG00000035354	Uvrag|9530039D02Rik|Uvragl|AI648770|BB124205
225	ENSRNOG00000016239	877.889	714.956	1040.82	1.45578	0.541797	9.59706e-12	2.71958e-09	Zadh2	ENSMUSG00000049090	Zadh2|C530046K17Rik|Pthr3
226	ENSRNOG00000016289	1272.75	1162.92	1382.57	1.18888	0.249599	0.000774388	0.0195931	Bmpr1b	ENSMUSG00000052430	Bmpr1b|AI385617|AV355320|Acvrlk6|BMPR-IB|CFK-43a|Alk6
227	ENSRNOG00000016544	2914.48	2685.79	3143.17	1.1703	0.226872	0.000561909	0.0151734	Arhgef28	ENSMUSG00000021662	Arhgef28|Rgnef|D13Bwg1089e|9230110L08Rik|AI323540|p190RhoGEF|RIP2|RhoGEF|Rho specific exchange factor
228	ENSRNOG00000016549	672.398	586.121	758.675	1.2944	0.372282	0.000197642	0.00663038	Tfb1m	ENSMUSG00000036983	Tfb1m|AI429207
229	ENSRNOG00000016618	38.5768	26.9734	50.1803	1.86036	0.895584	0.000658318	0.0172922	Tmem52	ENSMUSG00000023153	Tmem52|2310043I08Rik
230	ENSRNOG00000016670	1583.54	1382.95	1784.13	1.29009	0.367469	1.94216e-06	0.000136786	Pip4k2a	ENSMUSG00000026737	Pip4k2a|Pip5k2a|AW742916
231	ENSRNOG00000016728	794.405	720.894	867.916	1.20394	0.267769	0.000871914	0.0215403	Tiam2	ENSMUSG00000023800	Tiam2|3000002F19Rik|STEF
232	ENSRNOG00000016780	2166.75	1877.76	2455.74	1.3078	0.38714	1.08212e-08	1.48097e-06	RGD1310951	ENSMUSG00000045071	E130308A19Rik
233	ENSRNOG00000016848	210.15	182.309	237.99	1.30542	0.384515	0.0016751	0.0358332	Fzd4	ENSMUSG00000049791	Fzd4|Fz4
234	ENSRNOG00000016955	2170.81	1985.92	2355.71	1.18621	0.246356	0.00110424	0.0259998	Fam188a	ENSMUSG00000026767	Fam188a|2310047O13Rik|5830410F13Rik|AI447827|AW111958|1810041E18Rik
235	ENSRNOG00000016971	8443.68	7865.13	9022.24	1.14712	0.198014	0.00119122	0.0275894	Zfp23	ENSMUSG00000044676	Zfp612|B230354B21Rik
236	ENSRNOG00000017030	2342.06	2157.2	2526.92	1.17139	0.22822	0.00160472	0.0346539	Arid1b	ENSMUSG00000069729	Arid1b|AI836955|9330189K18Rik|B230217J03Rik
237	ENSRNOG00000017155	1690.83	1549.89	1831.77	1.18188	0.241079	0.000756429	0.0192805	Nck2	ENSMUSG00000066877	Nck2|4833426I10Rik|Grb4|NCKbeta
238	ENSRNOG00000017212	655.932	586.835	725.03	1.23549	0.305086	0.000321166	0.00966992	Spsb1	ENSMUSG00000039911	Spsb1|1110014L01Rik|4930422J18Rik|AI596360|AI854583|SSB1
239	ENSRNOG00000017215	3570.83	3321.1	3820.56	1.15039	0.202125	0.00213064	0.0428745	RGD1308601	ENSMUSG00000047466	8030462N17Rik|Ark2N
240	ENSRNOG00000017392	282.534	243.535	321.532	1.32027	0.400832	0.000216433	0.00709282	Fgf2	ENSMUSG00000037225	Fgf2|Fgf-2|Fgfb|bFGF
241	ENSRNOG00000017420	496.746	439.506	553.985	1.26047	0.333964	0.00129312	0.0291915	Nudt6	ENSMUSG00000050174	Nudt6
242	ENSRNOG00000017523	677.169	610.074	744.264	1.21996	0.28683	0.000730676	0.0187431	H6pd	ENSMUSG00000028980	H6pd|Gpd-1|Gpd1|G6pd1|AI785303
243	ENSRNOG00000017644	1942.91	1705.91	2179.91	1.27786	0.353728	2.93294e-07	2.67598e-05	Usp6nl	ENSMUSG00000039046	Usp6nl|AI316785|TRE2NL
244	ENSRNOG00000017866	6977.82	6355.91	7599.74	1.1957	0.257852	4.28429e-05	0.00188657	Sirt5	ENSMUSG00000054021	Sirt5|1500032M05Rik|0610012J09Rik|AV001953
245	ENSRNOG00000017939	6166.11	5682.29	6649.94	1.17029	0.22687	0.000304809	0.00925042	Chn1		Chn1|0610007I19Rik|AI413815|0710001E19Rik|1700112L09Rik|2900046J01Rik|alpha2 chimaerin|alpha1 chimaerin|ARHGAP2
246	ENSRNOG00000017940	7185.38	6674.96	7695.8	1.15294	0.205312	0.00107599	0.025511	Rere	ENSMUSG00000039852	Rere|1110033A15Rik|AI414665|AW742570|eyes3|eye<m03Jus>|atrophin-2|Atr2
247	ENSRNOG00000017954	398.216	345.696	450.737	1.30385	0.382783	0.00213062	0.0428745	Slmo1	ENSMUSG00000024530	Slmo1|BC019561|A230074A19Rik
248	ENSRNOG00000018148	4024.27	3669.35	4379.2	1.19345	0.255142	7.10024e-05	0.00288297	RGD1559441	ENSMUSG00000035776	Cd99l2|AW548191|Mic2l1
249	ENSRNOG00000018343	8832.56	8220.47	9444.65	1.14892	0.200276	0.00112479	0.0263733	Isca1	ENSMUSG00000044792	Isca1|Hbld2|1810010A06Rik
250	ENSRNOG00000018343	8832.56	8220.47	9444.65	1.14892	0.200276	0.00112479	0.0263733	Isca1	ENSMUSG00000078139	AK157302
251	ENSRNOG00000018376	952.78	837.813	1067.75	1.27445	0.349869	7.06655e-06	0.00041114	Tsga10	ENSMUSG00000060771	Tsga10|4933432N21Rik|AI843383|Gm217|Mtsga10
252	ENSRNOG00000018378	2554.63	2336.04	2773.21	1.18714	0.247494	0.000235753	0.00760183	Cacnb2	ENSMUSG00000057914	Cacnb2|BC056183|Cchb2|AW060387|Cavbeta2
253	ENSRNOG00000018382	2086.17	1757.03	2415.3	1.37465	0.45906	3.69391e-11	9.07911e-09	Inpp4b	ENSMUSG00000037940	Inpp4b|E130107I17Rik
254	ENSRNOG00000018532	618.999	563.019	674.979	1.19886	0.26166	0.00151485	0.0331055	Pcgf5	ENSMUSG00000024805	Pcgf5|AI324127|5830443C21Rik|1110054A01Rik|9530023M17Rik|5830406C17Rik|0610009F02Rik
255	ENSRNOG00000018651	13651.6	12732.2	14571	1.14442	0.194619	0.00159735	0.0345381	Agtpbp1	ENSMUSG00000021557	Agtpbp1|2310001G17Rik|5730402G09Rik|2900054O13Rik|1700020N17Rik|pcd|4930445M19Rik|BB114605|Nna1
256	ENSRNOG00000018690	2860.11	2654.17	3066.05	1.15518	0.208118	0.00172281	0.0365938	Rgs17	ENSMUSG00000019775	Rgs17|6430507P11Rik|RGSZ2
257	ENSRNOG00000018760	636.982	570.119	703.845	1.23456	0.303994	0.000399985	0.0114969	Mpp7	ENSMUSG00000057440	Mpp7|AI415104|1110068J02Rik|Gm955|2810038M04Rik|5430426E14Rik|LOC381166
258	ENSRNOG00000018903	3924.06	3652.73	4195.39	1.14856	0.199827	0.00202466	0.0410504	Pik3r1	ENSMUSG00000041417	Pik3r1|AA414921|PI3K|p50alpha|p55alpha|p85alpha
259	ENSRNOG00000018938	270.555	232.79	308.32	1.32446	0.405404	0.000253563	0.00804687	Mkx	ENSMUSG00000061013	Mkx|9430023B20Rik|Irxl1
260	ENSRNOG00000018969	779.384	606.833	951.935	1.5687	0.649565	0.000691722	0.017993	Gpatch4	ENSMUSG00000028069	Gpatch4|Gpatc4|2610029K21Rik
261	ENSRNOG00000019048	10584	9837.82	11330.2	1.1517	0.203763	0.000820519	0.0205659	Sod2	ENSMUSG00000006818	Sod2|Sod-2|manganese SOD|manganese superoxide dismutase|MnSOD
262	ENSRNOG00000019120	1399.09	1149.48	1648.7	1.4343	0.520347	9.36316e-13	3.31662e-10	Hmgcs2	ENSMUSG00000027875	Hmgcs2|mHS
263	ENSRNOG00000019213	8418.6	5520.69	11316.5	2.04983	1.03551	0.000839914	0.0208782	Gpd1	ENSMUSG00000023019	H6pd|Gpd-1|Gpd1|G6pd1|AI785303|Gpd1|AI747587|Gdc-1|Gdc1
264	ENSRNOG00000019262	2270.66	2082.9	2458.43	1.18029	0.239141	0.000302675	0.00920521	Trak1	ENSMUSG00000032536	Trak1|2310001H13Rik|hyrt|AI413908|AI467545
265	ENSRNOG00000019718	148.838	109.048	188.629	1.72977	0.790579	0.000254623	0.00805926	Galntl2	ENSMUSG00000021903	Galnt15|Galntl2|4631401E18Rik
266	ENSRNOG00000019937	1873.93	1731.92	2015.95	1.164	0.219087	0.00198827	0.040593	Kcnk1	ENSMUSG00000033998	Kcnk1|AI788889|TWIK-1
267	ENSRNOG00000019950	1509.94	1341.62	1678.26	1.25092	0.322988	5.25269e-06	0.000319499	Peli3	ENSMUSG00000024901	Peli3|BC028931|6030441F14Rik
268	ENSRNOG00000020533	2626.27	2281.93	2970.62	1.3018	0.380511	8.91205e-05	0.00343164	Htra1	ENSMUSG00000006205	Htra1|Prss11|AI429470|RSPP11|L56|HtrA1|insulin-like growth factor binding protein 5 protease
269	ENSRNOG00000020769	10418	9699.2	11136.7	1.14821	0.199386	0.0021693	0.0433986	Crebrf	ENSMUSG00000048249	Crebrf|A930001N09Rik
270	ENSRNOG00000021027	3368.39	3112.69	3624.1	1.1643	0.219459	0.000664927	0.0174277	Dbp	ENSMUSG00000059824	Dbp
271	ENSRNOG00000021102	9454.25	7900.61	11007.9	1.39329	0.4785	0.000375047	0.0109103	Scn1b	ENSMUSG00000019194	Scn1b
272	ENSRNOG00000021255	2115.72	1951.55	2279.89	1.16825	0.224345	0.00127961	0.0290227	Smox	ENSMUSG00000027333	Smox|B130066H01Rik|SMO
273	ENSRNOG00000021440	5546.53	5133.51	5959.55	1.16091	0.215259	0.000745586	0.0190445	Pptc7	ENSMUSG00000038582	Pptc7|AA672638|AI848390|9130017A15Rik
274	ENSRNOG00000021750	612.7	544.715	680.685	1.24962	0.321486	0.000218979	0.00715679	Id1	ENSMUSG00000042745	Id1|Idb1|AI323524|D2Wsu140e|bHLHb24
275	ENSRNOG00000022249	1990.69	1844.34	2137.03	1.1587	0.212509	0.00224736	0.0445533	Mllt10	ENSMUSG00000026743	Mllt10|B130021D15Rik|D630001B22Rik|Af10
276	ENSRNOG00000022402	6265.2	5641.5	6888.89	1.22111	0.288192	4.62958e-06	0.000289643	Luzp1	ENSMUSG00000001089	Luzp1|2700072H04Rik|AI266952|Luzp
277	ENSRNOG00000022595	1010.66	930.647	1090.67	1.17195	0.228908	0.00216765	0.0433986	Snurf	ENSMUSG00000095746	Snurf
278	ENSRNOG00000022635	4734.97	4310.17	5159.77	1.19711	0.259561	4.00689e-05	0.0017807	Dlg2	ENSMUSG00000052572	Dlg2|Dlgh2|A330103J02Rik|B230218P12Rik|B330007M19Rik|Gm1197|LOC382816|PSD93|Chapsyn-110|Mpp2|D11Bwg0652e|Pals4|Dlg2|Dlgh2
279	ENSRNOG00000022844	947.012	832.72	1061.3	1.2745	0.349936	6.02455e-06	0.000359192	Pdzrn4	ENSMUSG00000036218	Pdzrn4|1110017D07Rik|SAMCAP3L|LNX4
280	ENSRNOG00000023446	2533.98	2321.97	2745.99	1.18261	0.241978	0.000283162	0.00875548	A830010M20Rik	ENSMUSG00000044060	A830010M20Rik|AI849226
281	ENSRNOG00000023579	1535.22	1390.67	1679.77	1.20788	0.272479	0.000125202	0.00455549	Tet2	ENSMUSG00000040943	Tet2|E130014J05Rik|Ayu17-449
282	ENSRNOG00000023661	1415.53	1283.22	1547.85	1.20623	0.270502	0.000297782	0.00910238	Celf2	ENSMUSG00000002107	Celf2|Cugbp2|C88023|B230345P09Rik|ETR-3|Napor-2
283	ENSRNOG00000023760	1389.28	1259.83	1518.74	1.20551	0.269649	0.000188992	0.00639024	Plekhm3	ENSMUSG00000051344	Plekhm3|A230102O09Rik|9430067K14Rik|Plekhm1l|AI449570
284	ENSRNOG00000023809	2458.35	2115.36	2801.33	1.32428	0.405205	1.64442e-09	2.76987e-07	Opcml	ENSMUSG00000062257	Opcml|AI844366|2900075O15Rik|Obcam|B930023M13Rik|Gm181|LOC235104
285	ENSRNOG00000024135	1582.23	1372.51	1791.94	1.3056	0.384707	8.48191e-08	8.88278e-06	Zmat1	ENSMUSG00000052676	Zmat1|AW990744|B930008K04Rik
286	ENSRNOG00000024320	628.619	555.538	701.7	1.2631	0.336969	0.000103353	0.00390809	ENSRNOG00000024320	NA
287	ENSRNOG00000024808	7014.69	5991.09	8038.3	1.34171	0.424072	7.54276e-07	6.15873e-05	Stk39	ENSMUSG00000027030	Stk39|Rnl5|AW227544|AW556857|RF005|SPAK|DCHT
288	ENSRNOG00000024870	8980.05	8012.4	9947.7	1.24154	0.312127	4.35465e-05	0.00190597	Anks1b	ENSMUSG00000096382
289	ENSRNOG00000025148	4071.62	3728.9	4414.35	1.18382	0.243452	0.000141501	0.00501225	Baz2b	ENSMUSG00000026987	Baz2b|5830435C13Rik|D2Ertd794e|BC053917
290	ENSRNOG00000025345	93.6715	72.6694	114.674	1.57802	0.658112	0.000119316	0.00440792	F1LYC8_RAT	NA
291	ENSRNOG00000025411	1175.82	991.927	1359.71	1.37077	0.454988	9.54139e-06	0.000525912	F2r	NA
292	ENSRNOG00000025509	2261.15	2002.99	2519.31	1.25778	0.330875	9.37166e-07	7.30535e-05	Apbb2	ENSMUSG00000029207	Apbb2|Zfra|2310007D03Rik|Rirl1|FE65L1|TR2L
293	ENSRNOG00000025528	10710.9	9739.81	11681.9	1.1994	0.262313	0.000140993	0.00500901	Efr3a	ENSMUSG00000015002	Efr3a|C920006C10Rik|A130089M23Rik|C76891|D030063F01Rik|BB071175
294	ENSRNOG00000025691	747.129	628.776	865.483	1.37646	0.460961	1.41671e-06	0.000103094	Pla2g7	ENSMUSG00000023913	Pla2g7|R75400|PAF acetylhydrolase
295	ENSRNOG00000025823	350.98	311.768	390.193	1.25155	0.323716	0.00160559	0.0346539	Rbm46	ENSMUSG00000033882	Rbm46|ENSMUSG00000033882|EG633285|Gm761|LOC329687
296	ENSRNOG00000025970	3566.8	3314.52	3819.08	1.15223	0.204425	0.00164357	0.035284	Utp14b	ENSMUSG00000079470	Utp14b|4932411L21Rik|jsd
297	ENSRNOG00000026050	980.845	891.051	1070.64	1.20155	0.264892	0.000700579	0.0181645	Epb41l4a	ENSMUSG00000024376	Epb4.1l4a|NBL4
298	ENSRNOG00000026217	344.193	305.59	382.796	1.25264	0.324977	0.00138631	0.0309426	Armc2	ENSMUSG00000071324	Armc2|2610018I05Rik
299	ENSRNOG00000026277	1204.62	1105.25	1303.99	1.17982	0.238562	0.00130893	0.0294657	Zc3h6	ENSMUSG00000042851	Zc3h6|AU024389|4833425H18Rik|AW060453|4631426G04Rik
300	ENSRNOG00000026310	522.393	465.078	579.708	1.24647	0.317854	0.000356676	0.0105156	March1	ENSMUSG00000036469	March1|2900024D24Rik|BB085186
301	ENSRNOG00000026564	2123.54	1924.52	2322.55	1.20682	0.271212	8.49261e-05	0.00330471	Ptpdc1	ENSMUSG00000038042	Ptpdc1|AW456874|AI843923
302	ENSRNOG00000026742	10732	9980.85	11483	1.15051	0.202271	0.00105832	0.0252394	Ypel5	ENSMUSG00000039770	Ypel5|2310076K21Rik|CGI-127
303	ENSRNOG00000026846	1411.06	1274.67	1547.46	1.21401	0.279778	0.00108425	0.0256545	Reps2	ENSMUSG00000040855	Reps2|POB1
304	ENSRNOG00000027770	4598.87	4251.61	4946.13	1.16335	0.218288	0.00138854	0.0309426	Trpm3	ENSMUSG00000052387	Trpm3|B930001P07Rik|AU018608|6330504P12Rik|MLSN2|melastatin 2|LTRPC3
305	ENSRNOG00000028236	2039.38	1825.02	2253.74	1.23491	0.304408	7.40389e-06	0.000427668	RGD1309104	ENSMUSG00000032666	1700025G04Rik|ENSMUSG00000073540|2610510E02Rik|AV212693|2900042O04Rik
306	ENSRNOG00000028404	2228.16	2004.7	2451.62	1.22293	0.290347	0.000352801	0.0104397	Ppp1r1b	ENSMUSG00000061718	Ppp1r1b|AU040756|Darpp32|DARPP-32
307	ENSRNOG00000028746	3008.18	2657.79	3358.56	1.26366	0.337614	4.22849e-07	3.69028e-05	Gsto1	ENSMUSG00000025068	Gsto1|AA407097|AI194287|AU018802|GSTX|p28
308	ENSRNOG00000028924	1073.21	948.818	1197.6	1.2622	0.335939	1.05884e-05	0.000569293	Smyd3	ENSMUSG00000055067	Smyd3|2410008A19Rik|Zmynd1
309	ENSRNOG00000028991	543.653	479.584	607.722	1.26719	0.341628	0.000130395	0.00470185	Kcnb2	ENSMUSG00000092083	Kcnb2|BB130875|9630047L19Rik|Kv2.2
310	ENSRNOG00000029042	1645.86	1438.8	1852.93	1.28783	0.364947	0.000212772	0.00700143	ND6	ENSMUSG00000064368	mt-Nd6|ENSMUSG00000064368|AU018494|AA435281|AU018568|AU019781|AU019886|AU020906|AU019189|AU020176|URF6
311	ENSRNOG00000029066	78.7539	63.1803	94.3275	1.49299	0.578204	0.00177913	0.0375918	F1M626_RAT	NA
312	ENSRNOG00000029235	244.741	207.447	282.035	1.35955	0.443131	8.58388e-05	0.00332947	Sfmbt2	ENSMUSG00000061186	Sfmbt2|D330030P06Rik|D2Wsu23e
313	ENSRNOG00000029321	1018.61	864.51	1172.7	1.35649	0.439879	5.41265e-05	0.00230751	Fam190a	ENSMUSG00000039578	Ccser1|C130092O11Rik|6230405M12Rik|Fam190a
314	ENSRNOG00000029698	2185.46	1966.21	2404.7	1.22301	0.290437	2.61092e-05	0.00124287	Pim3	ENSMUSG00000035828	Pim3|BC026639|Kid1|KID-1/kinase induced by depolarization
315	ENSRNOG00000029709	886.997	746.07	1027.92	1.37778	0.462349	3.073e-09	4.80645e-07	F1LYB1_RAT	NA
316	ENSRNOG00000029735	1337.5	1169.89	1505.11	1.28654	0.363493	7.78481e-07	6.33489e-05	Pid1	ENSMUSG00000045658	Pid1|5033414K04Rik|Prid1|Pid1|Pid-1
317	ENSRNOG00000029971	7563.95	6877.51	8250.38	1.19962	0.262574	0.00241415	0.0472762	ND5	ENSMUSG00000096449
318	ENSRNOG00000029971	7563.95	6877.51	8250.38	1.19962	0.262574	0.00241415	0.0472762	ND5	ENSMUSG00000064367	mt-Nd5|AU018713|AU018746|0610010I05Rik|URF5
319	ENSRNOG00000030031	65.6015	50.4323	80.7706	1.60157	0.679484	0.000849556	0.0210527	D3ZHQ0_RAT
320	ENSRNOG00000030294	3570.29	3291.85	3848.72	1.16917	0.225479	0.000499016	0.0137516	Eml4	ENSMUSG00000032624	Eml4|AI644019|4930443C24Rik
321	ENSRNOG00000030371	36828.2	32526.7	41129.6	1.26449	0.338552	1.41014e-08	1.85607e-06	COX2	ENSMUSG00000064354	mt-Co2|AU019143|AU020223|COXII
322	ENSRNOG00000030478	6817.87	5623.62	8012.13	1.42473	0.510688	1.77648e-05	0.000898949	ENSRNOG00000030478
323	ENSRNOG00000030542	92.0814	66.8147	117.348	1.75632	0.812558	2.86986e-06	0.000193631	D4AEE8_RAT
324	ENSRNOG00000030700	42943.7	37990.9	47896.6	1.26074	0.33427	2.62803e-05	0.00124855	MTCO3	ENSMUSG00000064358	mt-Co3|AU020953|AU018566|AU020766|AL024109|COX3|COIII
325	ENSRNOG00000030840	1575.26	1453.29	1697.22	1.16785	0.223854	0.00180462	0.0379631	Cadm2	ENSMUSG00000064115	Cadm2|A830029E02Rik|2900078E11Rik|Igsf4d|SynCAM2|Necl3
326	ENSRNOG00000031038	1077.88	948.661	1207.11	1.27243	0.347587	3.77227e-06	0.000244254	Gtdc1	ENSMUSG00000036890	Gtdc1|E330008O22Rik
327	ENSRNOG00000031222	1724.49	1578.13	1870.84	1.18547	0.245463	0.00181645	0.0380128	F1LUV1_RAT
328	ENSRNOG00000031612	2996.56	2575.38	3417.73	1.32708	0.408255	6.28325e-10	1.1553e-07	Gls2	ENSMUSG00000044005	Gls2|AI195532|A330074B06Rik|Lga
329	ENSRNOG00000031760	1858.83	1359.01	2358.64	1.73556	0.795398	8.52536e-09	1.21509e-06	Fmn1	ENSMUSG00000044042	Fmn1|Fmn|ld|BB164513|formin-1
330	ENSRNOG00000031766	7509.64	6555.16	8464.12	1.29121	0.368729	0.000123508	0.00450748	CYTB	ENSMUSG00000064370	mt-Cytb|AU018824|AU018811|AU019218|AU021133|Cytb
331	ENSRNOG00000031852	6206.85	5797.97	6615.74	1.14104	0.190355	0.00222833	0.0443219	Lsamp	ENSMUSG00000061080	Lsamp|D930023J12Rik|AW046674|B130007O04Rik|Lam|Lamp
332	ENSRNOG00000031979	9441.15	8344.34	10538	1.26289	0.336725	0.000120934	0.0044337	MT-ATP6	ENSMUSG00000064357	mt-Atp6|AL024059|AL024228|AU019527|AU019307|AU019457|AU019340|AU020910|AU020885|AU019531|AU019773|AU020236|AU019216|AU019161|AU018868|AU021002|ATPASE6
333	ENSRNOG00000032398	2271.63	2017.55	2525.71	1.25187	0.324082	1.90497e-06	0.000134956	RGD1562136	ENSMUSG00000044768	D1Ertd622e|AI987691|AW047450
334	ENSRNOG00000032437	2049.38	1892.05	2206.71	1.16631	0.221951	0.00127635	0.028976	Pard3	ENSMUSG00000025812	Pard3|AA960621|AI256638|D8Ertd580e|Pard3a|Par3|PAR-3|ASIP
335	ENSRNOG00000032576	3908.14	3634.97	4181.3	1.1503	0.202011	0.00172168	0.0365938	Nlgn1	ENSMUSG00000063887	Nlgn1|6330415N05Rik|BB179718|Nlg1|NL1
336	ENSRNOG00000032656	2762.92	2445.62	3080.23	1.25949	0.332836	6.46611e-07	5.40796e-05	Ptprt	ENSMUSG00000053141	Ptprt|RPTPrho
337	ENSRNOG00000032690	1387.57	1258.73	1516.4	1.2047	0.268674	0.000259971	0.00818033	Ube2e2	ENSMUSG00000058317	Ube2e2|BC016265
338	ENSRNOG00000032720	144.02	122.73	165.309	1.34693	0.429674	0.001802	0.0379412	Rpl10l	ENSMUSG00000060499	Rpl10l|EG238217
339	ENSRNOG00000032789	510.382	387.611	633.154	1.63348	0.707947	8.9668e-15	4.90871e-12	F1M8X6_RAT	NA
340	ENSRNOG00000032978	765.521	666.994	864.048	1.29543	0.373436	3.08343e-06	0.000205735	Tes	ENSMUSG00000029552	Tes|D6Ertd352e|testin2|testin|Tes2|Tes1
341	ENSRNOG00000033372	5477.2	5101.1	5853.29	1.14746	0.198439	0.00157798	0.0342113	Klhl24	ENSMUSG00000062901	Klhl24|1110046J11Rik|4930429H24Rik|6530402O20Rik|C85082
342	ENSRNOG00000033433	222.341	193.455	251.227	1.29863	0.376995	0.00226846	0.0448977	Csrnp1	ENSMUSG00000032515	Csrnp1|Axud1|4931429D10Rik|CSRNP-1|taip-3
343	ENSRNOG00000033445	877.933	778.993	976.872	1.25402	0.326559	0.000335096	0.0100266	RGD1309931	ENSMUSG00000052407	Ccdc171|4930473A06Rik|A330015D16Rik|4930418J05Rik
344	ENSRNOG00000033573	320.287	274.484	366.09	1.33374	0.41548	6.078e-05	0.0025461	Sgk2	ENSMUSG00000017868	Sgk2|AW146006|AI098171
345	ENSRNOG00000034234	512083	470841	553325	1.17518	0.232885	9.30864e-05	0.00354774	COX1	ENSMUSG00000064351	mt-Co1|AU019503|AU019553|AU018394|AU018682|AU019515|AU019383|AU019518|AU019804|AU020162|COX1|mt-Co1-201|CCOI|COX 1|CoxI|COI
346	ENSRNOG00000036604	333.794	280.095	387.493	1.38343	0.46825	0.000232959	0.0075266	Ifit2	ENSMUSG00000045932	Ifit2|AV302338|Ifi54
347	ENSRNOG00000036649	766.201	699.082	833.321	1.19202	0.253409	0.00203711	0.0412335	Pwwp2b	ENSMUSG00000060260	Pwwp2b|Pwwp2|D930023J19Rik|AI594893|D7Ertd517e
348	ENSRNOG00000036823	405.981	351.071	460.891	1.31281	0.392661	5.11062e-05	0.00218649	F1M7I9_RAT	NA
349	ENSRNOG00000036964	1041.69	959.978	1123.41	1.17024	0.226807	0.00260375	0.0498541	Ralgapa2	ENSMUSG00000037110	Ralgapa2|A230067G21Rik|BC053994|RGC2|AS250
350	ENSRNOG00000036965	680.111	543.209	817.013	1.50405	0.588852	1.97032e-12	6.59153e-10	LOC687064	NA
351	ENSRNOG00000037117	741.875	665.211	818.538	1.23049	0.299238	0.00020924	0.00692302	Zcwpw2	ENSMUSG00000032443	Zcwpw2|4930430K04Rik
352	ENSRNOG00000037649	118.394	89.9178	146.871	1.63339	0.707871	5.56838e-06	0.000336154	D3ZJV8_RAT	NA
353	ENSRNOG00000037783	2250.35	2006.69	2494.01	1.24285	0.313648	3.94751e-06	0.000254235	Fam155a	ENSMUSG00000079157	Fam155a|AW121567
354	ENSRNOG00000037886	210.682	167.662	253.702	1.51317	0.597576	0.00176329	0.0373877	D4A6Z9_RAT
355	ENSRNOG00000038225	416.599	370.69	462.508	1.24769	0.319264	0.000833683	0.0208093	Fbxo15	ENSMUSG00000034391	Fbxo15|AU019763|ecat3|Fbx15
356	ENSRNOG00000039046	452.381	395.125	509.638	1.28981	0.367164	0.000120029	0.00442747	F1M1B4_RAT	NA
357	ENSRNOG00000039227	65.6593	50.311	81.0076	1.61014	0.687185	0.00071465	0.0184292	D3ZIY5_RAT	NA
358	ENSRNOG00000039488	143.037	99.1588	186.914	1.885	0.914563	2.293e-10	4.56459e-08	F1M749_RAT
359	ENSRNOG00000039494	593.938	540.345	647.532	1.19837	0.261071	0.00248574	0.0482466	Aass	ENSMUSG00000029695	Aass|Lorsdh|LOR/SDH
360	ENSRNOG00000039846	593.857	513.732	673.983	1.31194	0.391698	8.51509e-06	0.000481462	D4A127_RAT	NA
361	ENSRNOG00000042453	2996.83	2743.5	3250.16	1.18467	0.24449	0.000289483	0.00888252	D3Z912_RAT	NA
362	ENSRNOG00000042627	413.691	369.78	457.602	1.2375	0.307426	0.00142345	0.0315659	Camta1		Camta1|AI316882|AW987475|2310058O09Rik|1810059M14Rik
363	ENSRNOG00000042650	261.212	219.95	302.473	1.37519	0.459628	4.03654e-05	0.00179057	Adc	ENSMUSG00000028789	Azin2|Adc|4933429I20Rik|AZIN2|Odcp
364	ENSRNOG00000042717	227.339	189.431	265.247	1.40023	0.485666	3.94922e-05	0.00176484	RGD1566380	ENSMUSG00000038550	Ciart|Gm129|LOC229599
365	ENSRNOG00000042978	16667.3	15467.1	17867.6	1.1552	0.208148	0.000728696	0.0187123	Ncald	ENSMUSG00000051359	Ncald|D15Ertd412e|AI848120|D030020D09Rik
366	ENSRNOG00000042984	843.19	741.386	944.995	1.27463	0.350082	0.00049843	0.0137516	F1M222_RAT	NA
367	ENSRNOG00000042986	1445.81	1291.9	1599.73	1.23828	0.308337	2.48204e-05	0.00119331	F1M0P2_RAT	NA
368	ENSRNOG00000043201	1258.46	1122.3	1394.62	1.24264	0.313408	4.67047e-05	0.00202334	Adck3	ENSMUSG00000026489	Adck3|Cabc1|AI462003|4632432J16Rik
369	ENSRNOG00000043866	196038	152081	239995	1.57808	0.658169	0.000127408	0.00461486	ENSRNOG00000043866

## Sheet: ST7
Supplementary Material Table ST7. Down in rat and altered in cerebellum or amygdala of MeCP2 mice: list of gene expression changes down-regulated in Mecp2 ZFN/y rat hypothalamus and altered in brain regions other than the hypothalamus of MeCP2 mouse models, such as the cerebellum and amygdala.
	ID	baseMean	baseMean +/y	baseMean ZFN/y	Fold Change	log2FoldChange	P value	Adjusted P value	Final Symbol	M.musculus_homolog_ensembl_gene	Alias	Defined in mouse hypothalamus (Chahrour, 2008)	Defined in mouse cerebellum (Ben-Shachar, 2009)	Defined in mouse amygdala (Samaco, 2012)	Defined in mouse hypothalamus (Chen, 2015)
1	ENSRNOG00000011416	99.9798	124.532	75.4275	0.605687	-0.723355	4.08721e-05	0.00180972	Vegfc	ENSMUSG00000031520	Vegfc|AW228853|VEGF-C		Activated by MeCP2
2	ENSRNOG00000024207	445.818	532.434	359.201	0.674639	-0.567813	2.03366e-09	3.40172e-07	Fgfrl1	ENSMUSG00000008090	Fgfrl1|fibroblast growth factor receptor 5|FGFR5gamma|FGFR5beta|FGFR5			Up in Excess of MeCP2
3	ENSRNOG00000010183	566.947	668.57	465.324	0.695999	-0.522843	1.27171e-06	9.47232e-05	Fam198b	ENSMUSG00000027955	Fam198b|1110032E23Rik|2210419I08Rik|AV011458|Ened		Activated by MeCP2
4	ENSRNOG00000030526	143.723	168.6	118.846	0.704903	-0.504504	0.000461667	0.0129154	Hist1h2bc	NA			Activated by MeCP2	Up in Excess of MeCP2
5	ENSRNOG00000013572	729.81	825.704	633.916	0.767728	-0.381333	1.43e-05	0.000747166	Lxn	ENSMUSG00000047557	Lxn			Up in Excess of MeCP2
6	ENSRNOG00000016167	473.716	535.458	411.974	0.769386	-0.37822	0.000236738	0.00761323	Spata2L	ENSMUSG00000033594	Spata2l|2610039E05Rik|AI648233		Activated by MeCP2
7	ENSRNOG00000019907	292.482	330.499	254.464	0.769939	-0.377183	0.000408307	0.0116389	Nfkbie	ENSMUSG00000023947	Nfkbie		Activated by MeCP2
8	ENSRNOG00000010262	1635.32	1845.24	1425.39	0.772471	-0.372448	0.000512972	0.0140889	Hdc	ENSMUSG00000027360	Hdc|AW108189|Hdc-a|Hdc-c|Hdc-e|Hdc-s|L-histidine decarboxylase		Activated by MeCP2
9	ENSRNOG00000017444	2236.52	2475.16	1997.87	0.807167	-0.30906	6.13737e-06	0.000365014	Nrsn1	ENSMUSG00000048978	Nrsn1|Vmp|Neuro-p24|Neurensin-1		Activated by MeCP2	Up in Excess of MeCP2
10	ENSRNOG00000021945	1289.73	1426.7	1152.76	0.80799	-0.307591	2.72999e-05	0.00129189	MGC114464	ENSMUSG00000029875	Ccdc184|AI836003		Activated by MeCP2
11	ENSRNOG00000020706	663.617	731.249	595.985	0.815024	-0.295086	0.000552209	0.0149787	Kcnn3	ENSMUSG00000000794	Kcnn3|small conductance calcium-activated potassium channel 3|SK3		Activated by MeCP2
12	ENSRNOG00000003232	532.098	584.114	480.082	0.821897	-0.28297	0.00179284	0.0377814	Slc9a3r1	ENSMUSG00000020733	Slc9a3r1|EBP-50|NHERF1|sodium-hydrogen exchanger regulatory factor|NHE-RF			Up in Excess of MeCP2
13	ENSRNOG00000027799	1437.07	1560.79	1313.35	0.841463	-0.249028	0.000528954	0.0144291	Tmie	ENSMUSG00000049555	Tmie|5131400L21Rik|sr|Mm.87012		Activated by MeCP2
14	ENSRNOG00000021151	995.496	1080.4	910.596	0.842835	-0.246679	0.00195565	0.0401584	Ppp1r14b	ENSMUSG00000056612	Ppp1r14b|Png|AOM172|PLCB3N|PHI-1			Up in Excess of MeCP2
15	ENSRNOG00000012807	1989.87	2151.98	1827.77	0.849345	-0.235577	0.000628194	0.0165913	C1qa	ENSMUSG00000036887	C1qa|AI255395|C1q		Activated by MeCP2
16	ENSRNOG00000004918	1109.35	1197.66	1021.05	0.852536	-0.230168	0.00217988	0.0435741	Kcna4	ENSMUSG00000042604	Kcna4|Kv1.4		Change in MeCP2-Null only, Down in MeCP2-Null only

## Sheet: ST8
Supplementary Material Table ST8. Up in rat and altered in cerebellum or amygdala of MeCP2 mice: List of gene expression changes up-regulated in Mecp2 ZFN/y rat hypothalamus and altered in brain regions other than the hypothalamus of MeCP2 mouse models, such as the cerebellum and amygdala.
	ID	baseMean	baseMean +/y	baseMean ZFN/y	Fold Change	log2FoldChange	P value	Adjusted P value	Final Symbol	M.musculus_homolog_ensembl_gene	Alias	Defined in mouse cerebellum (Ben-Shachar, 2009)	Defined in mouse amygdala (Samaco, 2012)
1	ENSRNOG00000015473	1061	828.466	1293.53	1.56136	0.642799	4.88021e-17	4.70198e-14	Phactr2	ENSMUSG00000062866	Phactr2|AV158170|BC012871	Change in MeCP2-Tg only, Down in MeCP2-Tg only	Down in Excess of MeCP2
2	ENSRNOG00000004614	510.299	405.891	614.707	1.51446	0.598805	4.4928e-11	1.08218e-08	Lypd6b	ENSMUSG00000026765	Lypd6b|2310010M24Rik|AW049525	Change in MeCP2-Null only, Up in MeCP2-Null only
3	ENSRNOG00000002413	568.285	453.257	683.314	1.50757	0.592221	4.83841e-06	0.000298912	Gpc4	ENSMUSG00000031119	Gpc4|AI385680|AI661372|AF311610|9530073D23Rik|K-glypican		Down in Excess of MeCP2
4	ENSRNOG00000007038	545.648	435.892	655.404	1.50359	0.588414	4.93245e-11	1.17632e-08	Cntn5	ENSMUSG00000039488	Cntn5|A830025P08Rik|6720426O10Rik|Gm507|NB-2|LOC244683	Change in MeCP2-Tg only, Down in MeCP2-Tg only	Down in Excess of MeCP2
5	ENSRNOG00000004281	1221.97	985.681	1458.26	1.47945	0.565058	3.29665e-09	5.05773e-07	Cobl	ENSMUSG00000020173	Cobl|C530045F18Rik		Down in Excess of MeCP2
6	ENSRNOG00000027002	158.191	132.596	183.787	1.38607	0.470996	0.000496665	0.013735	Mast4	ENSMUSG00000034751	Mast4|4930420O11Rik|AI642422	Change in MeCP2-Tg only, Down in MeCP2-Tg only	Down in Excess of MeCP2
7	ENSRNOG00000017105	1144.78	965.404	1324.16	1.37161	0.455869	3.02084e-09	4.75575e-07	F1M891_RAT	ENSMUSG00000033308	Dpyd|E330028L06Rik|AI315208|DPD		Down in Excess of MeCP2
8	ENSRNOG00000016483	1388.7	1188.04	1589.36	1.33779	0.419853	1.36656e-08	1.80859e-06	Myo16	ENSMUSG00000039057	Myo16|Gm1105|BM140241|C230040D10Rik|Nyap3		Down in Excess of MeCP2
9	ENSRNOG00000030163	925.617	794.129	1057.11	1.33115	0.412675	8.43685e-08	8.87416e-06	Epb41l4b	ENSMUSG00000028434	Epb4.1l4b|AA589614|6430543G08Rik|AU021054|BB007528|D4Ertd346e|Lulu2|Ehm2		Down in Excess of MeCP2
10	ENSRNOG00000004585	1448.66	1246.17	1651.16	1.32498	0.405972	1.69773e-08	2.21044e-06	Tmtc2	ENSMUSG00000036019	Tmtc2|8430438D04Rik|D330034A10Rik		Down in Excess of MeCP2
11	ENSRNOG00000001173	1588.79	1369.21	1808.36	1.32073	0.401338	9.91478e-08	1.00343e-05	Cabp1	ENSMUSG00000029544	Cabp1|caldendrin		Down in Excess of MeCP2
12	ENSRNOG00000011313	3225.46	2782.39	3668.52	1.31848	0.398875	2.12399e-05	0.00104623	Sorcs1	ENSMUSG00000043531	Sorcs1	Change in MeCP2-Null only, Down in MeCP2-Null only	Down in Excess of MeCP2
13	ENSRNOG00000010720	3416.71	2982.09	3851.33	1.29149	0.369033	1.34447e-08	1.78919e-06	Mast4	ENSMUSG00000034751	Mast4|4930420O11Rik|AI642422	Change in MeCP2-Tg only, Down in MeCP2-Tg only	Down in Excess of MeCP2
14	ENSRNOG00000023851	1241.63	1083.78	1399.49	1.29131	0.36883	1.43632e-05	0.000747226	Igsf3	ENSMUSG00000042035	Igsf3|4833439O17Rik|2810035F16Rik|1700016K10Rik	Change in MeCP2-Tg only, Up in MeCP2-Tg only	Down in Excess of MeCP2
15	ENSRNOG00000015401	1479.17	1291.69	1666.66	1.2903	0.367703	0.000879816	0.0216689	Mapk4	ENSMUSG00000024558	Mapk6|Mapk4|Erk3|2610021I23Rik|D130053K17Rik|Prkm4|Mapk63|Prkm6|ERK3|Mapk4|A330097D03Rik|Erk3-related|p63Mapk		Down in Excess of MeCP2
16	ENSRNOG00000026705	2590.98	2274.7	2907.27	1.27809	0.353991	1.26701e-07	1.26109e-05	Dgki	ENSMUSG00000038665	Dgki|C130010K08Rik	Repressed by MeCP2
17	ENSRNOG00000013196	336.863	296.112	377.615	1.27524	0.350774	0.000725404	0.0186476	Dok5	ENSMUSG00000027560	Dok5|2700055C10Rik		Down in Excess of MeCP2
18	ENSRNOG00000018013	602.184	529.643	674.724	1.27392	0.349276	6.18171e-05	0.00258505	Park2	ENSMUSG00000023826	Park2|PRKN		Down in Excess of MeCP2
19	ENSRNOG00000018013	602.184	529.643	674.724	1.27392	0.349276	6.18171e-05	0.00258505	Park2	ENSMUSG00000095795			Down in Excess of MeCP2
20	ENSRNOG00000032659	4186.34	3685.81	4686.87	1.2716	0.346643	2.91306e-06	0.000194908	Plcl1	ENSMUSG00000038349	Plcl1|C230017K02Rik|PRIP-1|PLC-L		Down in Excess of MeCP2
21	ENSRNOG00000018092	6062.15	5350.82	6773.49	1.26588	0.340141	7.02053e-08	7.65174e-06	Cd83	ENSMUSG00000015396	Cd83	Repressed by MeCP2
22	ENSRNOG00000042536	619.03	548.805	689.254	1.25592	0.32874	9.22183e-05	0.00352581	Pde4d	ENSMUSG00000021699	Pde4d|AI452195|9630011N22Rik|Dpde3|dunce		Down in Excess of MeCP2
23	ENSRNOG00000018242	7349.26	6531.97	8166.54	1.25024	0.322206	3.63196e-07	3.21742e-05	Camkk1	ENSMUSG00000020785	Camkk1|AI846603|CaMKKalpha		Down in Excess of MeCP2
24	ENSRNOG00000023720	4608.49	4104.39	5112.58	1.24564	0.316882	7.11067e-07	5.86557e-05	Ntm	ENSMUSG00000059974	Ntm|B230210G24Rik|6230410L23Rik|Hnt|R75390		Down in Excess of MeCP2
25	ENSRNOG00000006235	11815.3	10526.1	13104.5	1.24495	0.316094	3.55617e-07	3.18429e-05	Nell2	ENSMUSG00000022454	Nell2|R75516|A330108N19Rik|mel91	Change in MeCP2-Tg only, Down in MeCP2-Tg only	Down in Excess of MeCP2
26	ENSRNOG00000008869	6740	6006.63	7473.36	1.24419	0.315202	4.74516e-07	4.08203e-05	Ppp1r9a	ENSMUSG00000032827	Ppp1r9a|BB181831|A230094E16Rik|2810430P21Rik|4930518N04Rik|NRB|Neurabin I|neurabin-I	Change in MeCP2-Tg only, Down in MeCP2-Tg only	Down in Excess of MeCP2
27	ENSRNOG00000007907	1305.27	1167.53	1443.01	1.23595	0.305624	3.27981e-05	0.00151053	Tmem178a	ENSMUSG00000024245	Tmem178|2810417M05Rik		Down in Excess of MeCP2
28	ENSRNOG00000016384	826.711	742.035	911.387	1.22823	0.296576	0.000213638	0.00701077	Pik3cb	ENSMUSG00000032462	Pik3cb|1110001J02Rik|AI447572|p110beta	Change in MeCP2-Tg only, Down in MeCP2-Tg only	Down in Excess of MeCP2
29	ENSRNOG00000005387	3214.77	2885.67	3543.87	1.22809	0.296418	0.000205774	0.00684596	Rbm3	ENSMUSG00000031167	Rbm3|2600016C11Rik		Down in Excess of MeCP2
30	ENSRNOG00000019791	5608.41	5041.1	6175.72	1.22508	0.292871	3.36744e-06	0.000220412	Sipa1l2	ENSMUSG00000001995	Sipa1l2|BC058408		Down in Excess of MeCP2
31	ENSRNOG00000002180	1243.53	1120.93	1366.14	1.21875	0.285408	9.25639e-05	0.00353342	Tbc1d1	ENSMUSG00000029174	Tbc1d1|1110062G02Rik|AI385682|AW555803|Nobq1|Nob1		Down in Excess of MeCP2
32	ENSRNOG00000015999	5877.12	5298.16	6456.09	1.21855	0.285167	6.41473e-06	0.000377779	Cirbp	ENSMUSG00000045193	Cirbp|Cirp|R74941	Repressed by MeCP2	Down in Excess of MeCP2
33	ENSRNOG00000007030	1852.09	1671.26	2032.91	1.21639	0.282608	4.71852e-05	0.00203683	Epha7	ENSMUSG00000028289	Epha7|Ebk|Cek11|Ehk3|Hek11|Mdk1|MDK1		Down in Excess of MeCP2
34	ENSRNOG00000013140	643.165	580.524	705.805	1.21581	0.281914	0.000611156	0.0162483	Pdzd2	ENSMUSG00000022197	Pdzd2|A930022H17Rik|Gm82|4930537L06Rik|Pdzk3|LOC223364		Down in Excess of MeCP2
35	ENSRNOG00000031287	4938.11	4458.13	5418.09	1.21533	0.281345	1.27486e-05	0.000676377	Cacna2d3	ENSMUSG00000021991	Cacna2d3|alpha2delta3|alpha 2 delta-3		Down in Excess of MeCP2
36	ENSRNOG00000015655	1170.13	1060.78	1279.47	1.20616	0.270421	0.000237138	0.00761592	Ptgfrn	ENSMUSG00000027864	Ptgfrn|AU042434|4833445A08Rik|CD9P-1		Down in Excess of MeCP2
37	ENSRNOG00000006617	2221.28	2013.78	2428.79	1.20608	0.270331	0.000312275	0.00942578	LOC100364190	ENSMUSG00000039419	Cntnap2|5430425M22Rik|Caspr2		Down in Excess of MeCP2
38	ENSRNOG00000008620	775.455	703.086	847.824	1.20586	0.270063	0.00075626	0.0192805	Smad3	ENSMUSG00000032402	Smad3|Madh3|AU022421|Smad 3		Down in Excess of MeCP2
39	ENSRNOG00000005359	1508.88	1372.8	1644.97	1.19826	0.260943	0.000304929	0.00925042	Csrnp3	ENSMUSG00000044647	Csrnp3|A330102K23Rik|CSRNP-3|mbu1	Repressed by MeCP2	Down in Excess of MeCP2
40	ENSRNOG00000004378	4009.47	3660.79	4358.16	1.1905	0.251563	0.000105593	0.00398031	Abca5	ENSMUSG00000018800	Abca5|B930033A02Rik|ABC13	Change in MeCP2-Tg only, Down in MeCP2-Tg only	Down in Excess of MeCP2
41	ENSRNOG00000011696	2170.69	1983.9	2357.49	1.18831	0.248912	0.000360978	0.0106164	Lifr	ENSMUSG00000054263	Lifr|AW061234|A230075M04Rik|soluble differentiation-stimulating factor receptor	Change in MeCP2-Tg only, Down in MeCP2-Tg only	Down in Excess of MeCP2
42	ENSRNOG00000015675	6778.98	6210.43	7347.54	1.1831	0.242568	0.000135245	0.00484047	Nell1	ENSMUSG00000055409	Nell1|B230343H07Rik|l7R6	Change in MeCP2-Tg only, Down in MeCP2-Tg only	Down in Excess of MeCP2
43	ENSRNOG00000018797	2119.42	1943.49	2295.35	1.18104	0.240059	0.000538419	0.0146376	Myrip	ENSMUSG00000041794	Myrip|A230081N12Rik|Slac2-c		Down in Excess of MeCP2
44	ENSRNOG00000012701	3166.56	2911.81	3421.3	1.17497	0.232628	0.000320498	0.00966186	Map7	ENSMUSG00000019996	Map7|Mtap7|mshi|mste|R75000|ste|E-MAP-115	Change in MeCP2-Tg only, Down in MeCP2-Tg only	Down in Excess of MeCP2
45	ENSRNOG00000002227	1463.09	1347.8	1578.39	1.17109	0.227848	0.00225559	0.0446796	Kit	ENSMUSG00000005672	Kit|Gsfsco5|Fdc|Gsfsow3|Bs|Gsfsco1|Ssm|W|SOW3|SCO5|SCO1|Tr-kit|belly-spot|Dominant white spotting|Steel Factor Receptor|c-KIT|CD117		Down in Excess of MeCP2
46	ENSRNOG00000000963	1029.7	949.161	1110.23	1.1697	0.226135	0.00256035	0.0492187	Tmem132c	ENSMUSG00000034324	Tmem132c|4632425D07Rik|2810482M11Rik	Repressed by MeCP2
47	ENSRNOG00000023601	1639.74	1515.58	1763.9	1.16384	0.218898	0.00186164	0.0388236	Elavl4	ENSMUSG00000028546	Elavl4|Hud		Down in Excess of MeCP2
48	ENSRNOG00000016343	4762.09	4407.95	5116.23	1.16068	0.214974	0.00165645	0.0354657	Dkk3	ENSMUSG00000030772	Dkk3|AW061014|C87148	Change in MeCP2-Tg only, Up in MeCP2-Tg only	Down in Excess of MeCP2
49	ENSRNOG00000023197	2006.62	1863.52	2149.73	1.15359	0.206129	0.00211363	0.0426034	Zfp608	ENSMUSG00000052713	Zfp608|4932417D18Rik		Down in Excess of MeCP2
50	ENSRNOG00000009381	6063.22	5672.78	6453.66	1.13765	0.186063	0.00254838	0.0490669	Mapk6	ENSMUSG00000042688	Mapk6|Mapk4|Erk3|2610021I23Rik|D130053K17Rik|Prkm4|Mapk63|Prkm6|ERK3		Down in Excess of MeCP2

## Sheet: ST9
Supplementary Material Table ST9. List of gene ontology terms associated with common gene expression alterations.
Down common rat-mouse
Molecular Function			Biological process
Term	-Log10(FDR)		Term	-Log10(FDR)
GO:0030594~neurotransmitter receptor activity	4.85928		GO:0007155~cell adhesion	3.62294
GO:0042165~neurotransmitter binding	4.85928		GO:0022610~biological adhesion	3.60888
GO:0001653~peptide receptor activity	4.65489		GO:0007218~neuropeptide signaling pathway	3.47673
GO:0008528~peptide receptor activity, G-protein coupled	4.65489		GO:0006816~calcium ion transport	2.67563
GO:0042277~peptide binding	2.99106		GO:0006811~ion transport	2.26792
GO:0005179~hormone activity	2.98617		GO:0040008~regulation of growth	2.07474
GO:0008188~neuropeptide receptor activity	2.91432		GO:0006140~regulation of nucleotide metabolic process	1.97833
GO:0042923~neuropeptide binding	2.91432		GO:0033555~multicellular organismal response to stress	1.92996
GO:0005509~calcium ion binding	2.50217		GO:0007268~synaptic transmission	1.91068
GO:0022838~substrate specific channel activity	2.42836		GO:0016337~cell-cell adhesion	1.90756
GO:0022803~passive transmembrane transporter activity	2.36631		GO:0015674~di-, tri-valent inorganic cation transport	1.69185
GO:0015267~channel activity	2.36631		GO:0001505~regulation of neurotransmitter levels	1.67602
GO:0005262~calcium channel activity	2.30171		GO:0019226~transmission of nerve impulse	1.57421
GO:0005216~ion channel activity	2.13331		GO:0007267~cell-cell signaling	1.55651
GO:0022836~gated channel activity	1.74243		GO:0007156~homophilic cell adhesion	1.47268
GO:0005230~extracellular ligand-gated ion channel activity	1.59997		GO:0001558~regulation of cell growth	1.46004
GO:0015276~ligand-gated ion channel activity	1.18594		GO:0030808~regulation of nucleotide biosynthetic process	1.40701
GO:0022834~ligand-gated channel activity	1.18594		GO:0030802~regulation of cyclic nucleotide biosynthetic process	1.40701
GO:0005245~voltage-gated calcium channel activity	0.992123		GO:0007610~behavior	1.38552
GO:0005261~cation channel activity	0.888923		GO:0030799~regulation of cyclic nucleotide metabolic process	1.31657
GO:0016717~oxidoreductase activity, acting on paired donors, with oxidation of a pair of donors resulting in the reduction of molecular oxygen to two molecules of water	0.787854		GO:0019233~sensory perception of pain	1.22255
GO:0005246~calcium channel regulator activity	0.56788		GO:0048638~regulation of developmental growth	1.04751
GO:0046873~metal ion transmembrane transporter activity	0.484189		GO:0003001~generation of a signal involved in cell-cell signaling	1.02542
GO:0008237~metallopeptidase activity	0.445488		GO:0030001~metal ion transport	1.02365
GO:0005275~amine transmembrane transporter activity	0.406354		GO:0003013~circulatory system process	1.01976
Up common rat-mouse
Molecular Function			Biological process
Term	-Log10(FDR)		Term	-Log10(FDR)
GO:0046872~metal ion binding	6.91658		GO:0007242~intracellular signaling cascade	3.40906
GO:0043169~cation binding	6.73067		GO:0007411~axon guidance	2.93993
GO:0043167~ion binding	6.47555		GO:0031175~neuron projection development	2.13373
GO:0005509~calcium ion binding	6.42746		GO:0030001~metal ion transport	1.9403
GO:0005261~cation channel activity	3.6153		GO:0048666~neuron development	1.81515
GO:0046873~metal ion transmembrane transporter activity	2.95373		GO:0006813~potassium ion transport	1.64926
GO:0005244~voltage-gated ion channel activity	2.68181		GO:0007409~axonogenesis	1.60344
GO:0022832~voltage-gated channel activity	2.68181		GO:0006928~cell motion	1.59899
GO:0030695~GTPase regulator activity	2.64474		GO:0000904~cell morphogenesis involved in differentiation	1.57352
GO:0060589~nucleoside-triphosphatase regulator activity	2.57461		GO:0048812~neuron projection morphogenesis	1.41726
GO:0022836~gated channel activity	2.44727		GO:0051056~regulation of small GTPase mediated signal transduction	1.38009
GO:0030955~potassium ion binding	2.3785		GO:0006812~cation transport	1.35479
GO:0005216~ion channel activity	2.2123		GO:0048667~cell morphogenesis involved in neuron differentiation	1.3376
GO:0022843~voltage-gated cation channel activity	2.16498		GO:0030182~neuron differentiation	1.32178
GO:0005267~potassium channel activity	2.14477		GO:0006796~phosphate metabolic process	1.21909
GO:0022838~substrate specific channel activity	2.09308		GO:0006793~phosphorus metabolic process	1.21909
GO:0015267~channel activity	2.0406		GO:0000902~cell morphogenesis	1.10939
GO:0022803~passive transmembrane transporter activity	2.0406		GO:0048858~cell projection morphogenesis	1.09732
GO:0005249~voltage-gated potassium channel activity	1.99809		GO:0030030~cell projection organization	1.02482
GO:0030528~transcription regulator activity	1.7353		GO:0007519~skeletal muscle tissue development	0.995545
GO:0005516~calmodulin binding	1.68196		GO:0030098~lymphocyte differentiation	0.991206
GO:0031420~alkali metal ion binding	1.59107		GO:0032990~cell part morphogenesis	0.990325
GO:0016564~transcription repressor activity	1.52701		GO:0060538~skeletal muscle organ development	0.956022
GO:0019992~diacylglycerol binding	1.29186		GO:0009101~glycoprotein biosynthetic process	0.946985
GO:0008289~lipid binding	1.21487		GO:0007156~homophilic cell adhesion	0.946985

## Sheet: ST10
Supplementary Material Table ST10. List of gene ontology terms associated with unique gene expression alterations.
Down unique rat
Molecular Function			Biological process
Term	-Log10(FDR)		Term	-Log10(FDR)
GO:0005509~calcium ion binding	2.29653		GO:0007155~cell adhesion	2.75076
GO:0008188~neuropeptide receptor activity	1.23681		GO:0022610~biological adhesion	2.7422
GO:0042923~neuropeptide binding	1.23681		GO:0046903~secretion	1.29273
GO:0022838~substrate specific channel activity	0.761822		GO:0016337~cell-cell adhesion	1.1414
GO:0043167~ion binding	0.735807		GO:0051050~positive regulation of transport	1.0367
GO:0022803~passive transmembrane transporter activity	0.731942		GO:0006693~prostaglandin metabolic process	1.01005
GO:0015267~channel activity	0.731942		GO:0006692~prostanoid metabolic process	1.01005
GO:0008528~peptide receptor activity, G-protein coupled	0.711468		GO:0002474~antigen processing and presentation of peptide antigen via MHC class I	0.852623
GO:0001653~peptide receptor activity	0.711468		GO:0006821~chloride transport	0.639077
GO:0005275~amine transmembrane transporter activity	0.668383		GO:0055085~transmembrane transport	0.568093
GO:0022832~voltage-gated channel activity	0.610211		GO:0001775~cell activation	0.542017
GO:0005244~voltage-gated ion channel activity	0.610211		GO:0032940~secretion by cell	0.498284
GO:0043169~cation binding	0.466439		GO:0010647~positive regulation of cell communication	0.476586
GO:0005216~ion channel activity	0.42805		GO:0007169~transmembrane receptor protein tyrosine kinase signaling pathway	0.455606
GO:0030594~neurotransmitter receptor activity	0.366989		GO:0006820~anion transport	0.448798
GO:0042165~neurotransmitter binding	0.366989		GO:0043523~regulation of neuron apoptosis	0.383742
GO:0005524~ATP binding	0.321531		GO:0006690~icosanoid metabolic process	0.359598
GO:0032559~adenyl ribonucleotide binding	0.291123		GO:0015698~inorganic anion transport	0.353011
GO:0042277~peptide binding	0.28923		GO:0006812~cation transport	0.347255
GO:0046872~metal ion binding	0.242305		GO:0048002~antigen processing and presentation of peptide antigen	0.342323
GO:0032555~purine ribonucleotide binding	0.225224		GO:0033559~unsaturated fatty acid metabolic process	0.32587
GO:0032553~ribonucleotide binding	0.225224		GO:0010740~positive regulation of protein kinase cascade	0.306466
GO:0015171~amino acid transmembrane transporter activity	0.202316		GO:0007267~cell-cell signaling	0.305401
GO:0030554~adenyl nucleotide binding	0.179087		GO:0042590~antigen processing and presentation of exogenous peptide antigen via MHC class I	0.299024
GO:0001883~purine nucleoside binding	0.16319		GO:0042127~regulation of cell proliferation	0.275239
Up unique rat
Molecular Function			Biological process
Term	-Log10(FDR)		Term	-Log10(FDR)
GO:0030695~GTPase regulator activity	4.78933		GO:0007267~cell-cell signaling	6.47918
GO:0060589~nucleoside-triphosphatase regulator activity	4.6751		GO:0007268~synaptic transmission	6.05016
GO:0005085~guanyl-nucleotide exchange factor activity	2.48921		GO:0019226~transmission of nerve impulse	4.63645
GO:0043167~ion binding	2.28484		GO:0051056~regulation of small GTPase mediated signal transduction	3.2732
GO:0043169~cation binding	2.2666		GO:0046578~regulation of Ras protein signal transduction	1.78876
GO:0046872~metal ion binding	2.19174		GO:0007242~intracellular signaling cascade	1.59318
GO:0005083~small GTPase regulator activity	2.15684		GO:0006793~phosphorus metabolic process	1.31706
GO:0019992~diacylglycerol binding	2.13943		GO:0006796~phosphate metabolic process	1.31706
GO:0008047~enzyme activator activity	1.26234		GO:0006468~protein amino acid phosphorylation	1.03353
GO:0005096~GTPase activator activity	1.08059		GO:0030030~cell projection organization	0.910482
GO:0005089~Rho guanyl-nucleotide exchange factor activity	0.994701		GO:0050808~synapse organization	0.85121
GO:0046914~transition metal ion binding	0.929588		GO:0042325~regulation of phosphorylation	0.808513
GO:0005088~Ras guanyl-nucleotide exchange factor activity	0.736861		GO:0046903~secretion	0.725032
GO:0004674~protein serine/threonine kinase activity	0.726922		GO:0019220~regulation of phosphate metabolic process	0.705875
GO:0008270~zinc ion binding	0.551355		GO:0051174~regulation of phosphorus metabolic process	0.705875
GO:0015267~channel activity	0.530178		GO:0003001~generation of a signal involved in cell-cell signaling	0.693492
GO:0022803~passive transmembrane transporter activity	0.530178		GO:0034605~cellular response to heat	0.682722
GO:0005261~cation channel activity	0.479039		GO:0000902~cell morphogenesis	0.643244
GO:0042978~ornithine decarboxylase activator activity	0.41138		GO:0032989~cellular component morphogenesis	0.632046
GO:0008289~lipid binding	0.385846		GO:0030001~metal ion transport	0.593067
GO:0005216~ion channel activity	0.359091		GO:0016310~phosphorylation	0.569063
GO:0004672~protein kinase activity	0.322883		GO:0014706~striated muscle tissue development	0.539267
GO:0016208~AMP binding	0.314932		GO:0007010~cytoskeleton organization	0.508748
GO:0022838~substrate specific channel activity	0.297025		GO:0032990~cell part morphogenesis	0.436179
GO:0043125~ErbB-3 class receptor binding	0.283145		GO:0060537~muscle tissue development	0.433284

[truncated: 2 more sheets: ST11, ST12]
